# Supplementary material for: Synergy effect of science and technology policies on innovation: Evidence from China
Source: PLoS One. 2020 Oct 13;15(10):e0240515. doi: 10.1371/journal.pone.0240515 (PMC7553322; doi:10.1371/journal.pone.0240515)
Supplement: S1 Data — (XLS) [file pone.0240515.s004.xls]

## Sheet: Sheet1
year	firm	group	lnage	size	lev	roa	lnrevenue	lnhedu	lnsub	lntax	lnpp	lnpatent	lnrd	trsub	trttax	tripp	lnst1	lntp1	lnsp1	lntstp	inper	inper1	lnrd1	lnpatent1	finan	lnspillover	lnincoopera
2013	ABB（中国）有限公司	0	3.17805	16.4546	0.414286	0.235714	15.7176	0	0	7.10496	0	0	10.7174	0	1	0	0	0	0	0	0	0	10.8696	0	10.7174	0	0
2014	ABB（中国）有限公司	0	3.17805	16.4546	0.471429	0.257143	15.7176	0	0	9.5074	0	0	10.8696	0	1	0	0	0	0	0	0	0	10.7336	0	10.8696	0	0
2015	ABB（中国）有限公司	0	3.17805	16.4546	0.471429	0.257143	15.7176	4.27667	0	0	0	0	10.7336	0	0	0	0	0	0	0	0	0	10.9293	0	10.7336	0	0
2016	ABB（中国）有限公司	0	3.17805	16.4546	0.471429	0.207143	15.7176	4.21951	0	0	0	0	10.9293	0	0	0	0	0	0	0	0	0	10.7536	0	10.9293	0	0
2017	ABB（中国）有限公司	0	3.2581	16.6487	0.527778	0.177778	15.7176	4.04305	0	0	0	0	10.7536	0	0	0	0	0	0	0	0	0	0	0	10.7536	0	0
2018	ABB（中国）有限公司	0	3.2581	16.6487	0.55	0.175	15.7176	5.66296	8.18841	0	0	0	0	1	0	0	0	0	0	0	0				0	0	0
2013	COMLAB（北京）通信系统设备有限公司	0	2.48491	6.58893	1.55949	-1.18758	5.81114	0	0	0	0	0	4.62497	0	0	0	0	0	0	0	0	0	8.26049	2.19722	4.62497	0	0
2014	COMLAB（北京）通信系统设备有限公司	0	2.3979	11.1574	0.478231	0.277595	11.3633	0	4.94876	7.58172	0	2.19722	8.26049	1	1	0	12.5229	0	0	0	0	0	8.72891	2.48491	8.26049	3.13549	0
2015	COMLAB（北京）通信系统设备有限公司	0	2.3979	11.4669	0.493288	0.257749	11.4567	2.63906	3.80666	7.66903	0	2.48491	8.72891	1	1	0	11.4528	0	0	0	0	0	8.28778	1.38629	8.72891	3.2581	0
2016	COMLAB（北京）通信系统设备有限公司	0	2.3979	11.3948	0.528613	0.0472434	10.8521	2.63906	0	0	0	1.38629	8.28778	0	0	0	0	0	0	0	0	0	8.49638	0.693147	8.28778	2.70805	0
2017	COMLAB（北京）通信系统设备有限公司	0	2.56495	11.423	0.523913	0.0384704	11.0037	2.56495	0	0	0	0.693147	8.49638	0	0	0	0	0	0	0	0	0	0	0	8.49638	2.07944	0
2018	COMLAB（北京）通信系统设备有限公司	0	2.56495	11.424	0.527269	0.0259252	10.4157	2.19722	0	4.75359	0	0	0	0	1	0	0	0	0	0	0				0	0	0
2013	IMD（北京）医疗器械有限公司	0	2.94444	10.3469	1.41011	0.0156932	6.34388	0	0	0	0	0	4.7362	0	0	0	0	0	0	0	0	0	7.52348	0	4.7362	0	0
2014	IMD（北京）医疗器械有限公司	0	2.70805	10.406	0.134525	0.283964	10.3582	0	0	6.84588	0	0	7.52348	0	1	0	0	0	0	0	0	0	7.61874	1.09861	7.52348	0	0
2015	IMD（北京）医疗器械有限公司	0	2.70805	10.5913	0.114569	0.196109	10.1959	1.94591	0	6.66057	0	1.09861	7.61874	0	1	0	0	0	0	0	0	0	7.74457	0	7.61874	2.48491	6.00141
2016	IMD（北京）医疗器械有限公司	0	2.70805	10.7228	0.247626	0.312391	10.592	1.94591	0	7.25771	0	0	7.74457	0	1	0	0	0	0	0	0	0	8.23907	1.09861	7.74457	0	6.7511
2017	IMD（北京）医疗器械有限公司	0	2.83321	10.5876	0.192366	0.294465	10.5747	1.79176	0	7.06305	0	1.09861	8.23907	0	1	0	0	0	0	0	0	0	0	1.94591	8.23907	2.48491	0
2018	IMD（北京）医疗器械有限公司	0	2.83321	10.4792	0.172177	0.24314	10.3384	1.79176	0	6.76389	0	1.94591	0	0	1	0	0	0	0	0	0				0	2.99573	0
2013	MTI工程技术（北京）有限公司	0	2.48491	13.3773	0.77486	0.0076074	11.6623	0	0	5.66643	0	0	7.86902	0	1	0	0	0	0	0	0	0	8.20522	0	7.86902	0	0
2014	MTI工程技术（北京）有限公司	0	2.48491	12.9769	0.641098	0.0268502	12.3393	0	0	5.71703	0	0	8.20522	0	1	0	0	0	0	0	0	0	9.0103	0	8.20522	0	0
2015	MTI工程技术（北京）有限公司	0	2.48491	13.159	0.675922	0.0293772	12.1519	3.13549	0	6.54965	0	0	9.0103	0	1	0	0	0	0	0	0	0	9.61867	0	9.0103	0	0
2016	MTI工程技术（北京）有限公司	0	2.48491	13.4783	0.741265	0.0271533	12.8244	2.48491	0	7.37463	0	0	9.61867	0	1	0	0	0	0	0	0	0	10.7658	0	9.61867	0	0
2017	MTI工程技术（北京）有限公司	0	2.63906	14.7318	0.76	0.0284688	14.152	4.20469	0	9.03896	12.3882	0	10.7658	0	1	1	0	14.025	0	0	0	8.21947	10.2518	2.83321	10.7658	0	0
2018	MTI工程技术（北京）有限公司	0	3.04452	14.3461	0.347879	-0.138117	13.8155	6.67077	5.4848	0	0	2.83321	10.2518	1	0	0	0	0	0	0	8.21947				10.2518	3.3673	0
2013	NANO科技（北京）有限公司	0	2.48491	10.6752	0.379911	-0.352593	5.1299	0	0	0	0	0.693147	8.56198	0	0	0	0	0	0	0	0	0	8.59545	0.693147	8.56198	2.07944	0
2014	NANO科技（北京）有限公司	0	2.48491	10.5451	0.0838115	-0.429113	6.05678	0	0	0	0	0.693147	8.59545	0	0	0	0	0	0	0	0	0	8.66216	0	8.59545	2.07944	0
2015	NANO科技（北京）有限公司	0	2.48491	10.625	0.0478736	-0.490887	8.32069	4.26268	0	0	0	0	8.66216	0	0	0	0	0	0	0	0	0	9.78577	0	8.66216	0	0
2016	NANO科技（北京）有限公司	1	2.48491	9.97278	0.141271	-0.949333	10.2939	3.61092	0	7.34666	0	0	9.78577	0	1	0	0	0	0	0	0	0	10.5827	0	9.78577	0	0
2017	NANO科技（北京）有限公司	1	2.63906	11.3592	0.0698325	0.457093	11.695	4.29046	0	8.76733	0	0	10.5827	0	1	0	0	0	0	0	0	0	0	0	10.5827	0	0
2018	NANO科技（北京）有限公司	1	2.63906	12.0894	0.298971	0.252899	11.8297	4.48864	10.1245	9.06427	0	0	0	1	1	0	19.4007	0	0	0	0				0	0	0
2013	SMC（中国）有限公司	0	3.21888	15.5019	0.203704	0.160224	15.1505	0	0	11.3681	7.20341	1.09861	12.057	0	1	1	0	14.025	0	0	17.018	17.7873	12.0108	1.94591	12.057	2.48491	7.65823
2014	SMC（中国）有限公司	0	3.21888	15.5905	0.16133	0.115069	15.2741	0	0	11.1258	0	1.94591	12.0108	0	1	0	0	0	0	0	17.7873	17.4027	12.0785	1.94591	12.0108	2.99573	0
2015	SMC（中国）有限公司	0	3.21888	15.6238	0.126168	0.0872479	15.2741	5.50126	0	10.8824	4.02535	1.94591	12.0785	0	1	1	0	14.025	0	0	17.4027	18.3642	12.149	2.30259	12.0785	2.99573	0
2016	SMC（中国）有限公司	0	3.21888	15.7176	0.13861	0.0797324	15.4047	5.70378	0	10.95	2.48491	2.30259	12.149	0	1	1	0	13.3479	0	0	18.3642	20.4796	12.4773	2.19722	12.149	3.17805	0
2017	SMC（中国）有限公司	0	3.29584	15.8949	0.15	0.1375	15.6873	5.84354	0	11.6034	0	2.19722	12.4773	0	1	0	0	0	0	0	20.4796	20.6719	0	2.30259	12.4773	3.13549	0
2018	SMC（中国）有限公司	0	3.29584	15.817	0.216216	0.124959	15.7176	6.29711	0	11.4459	0	2.30259	0	0	1	0	0	0	0	0	20.6719				0	3.17805	0
2013	万华化学（北京）有限公司	1	2.77259	11.2785	0.188647	-0.0661947	9.67351	0	7.80588	5.83188	0	1.79176	10.3022	1	1	0	13.6344	0	0	0	4.86588	12.3791	10.3153	1.09861	10.3022	2.94444	0
2014	万华化学（北京）有限公司	0	2.77259	12.8636	0.585709	0.0514564	13.6197	0	6.21661	7.62754	0	1.09861	10.3153	1	1	0	13.8417	0	0	0	12.3791	12.3879	10.4604	1.79176	10.3153	2.48491	0
2015	万华化学（北京）有限公司	0	2.77259	12.6766	0.338574	0.17722	13.6272	4.45435	7.56786	7.86634	0	1.79176	10.4604	1	1	0	15.4333	0	0	0	12.3879	12.8655	10.503	1.38629	10.4604	2.94444	0
2016	万华化学（北京）有限公司	0	2.77259	12.8072	0.332729	0.0783834	13.8072	4.40672	5.11799	8.02158	0	1.38629	10.503	1	1	0	13.1333	0	0	0	12.8655	19.1334	11.761	1.38629	10.503	2.70805	0
2017	万华化学（北京）有限公司	0	2.89037	13.9978	0.397442	0.0166025	15.2506	5.42054	6.82329	9.17087	0	1.38629	11.761	1	1	0	15.993	0	0	0	19.1334	16.4411	0	1.38629	11.761	2.70805	0
2018	万华化学（北京）有限公司	0	2.89037	14.2855	0.469822	0.0286894	14.8802	5.32301	9.12555	9.62146	0	1.38629	0	1	1	0	18.7468	0	0	0	16.4411				0	2.70805	0
2013	万华普曼生物工程有限公司	0	3.2581	11.0517	0.81346	-0.0225225	11.2209	0	0	7.67694	0	2.07944	8.11761	0	1	0	0	0	0	0	0	0	8.77246	2.19722	8.11761	3.09104	6.67077
2014	万华普曼生物工程有限公司	0	3.2581	11.1982	0.836548	0.0033425	11.4707	0	0	7.67508	0	2.19722	8.77246	0	1	0	0	0	0	0	0	0	8.90477	3.17805	8.77246	3.13549	0
2015	万华普曼生物工程有限公司	0	3.2581	11.1803	0.831353	0.0049372	11.3265	3.2581	0	7.40245	0	3.17805	8.90477	0	1	0	0	0	0	0	0	0	9.08034	3.17805	8.90477	3.49651	0
2016	万华普曼生物工程有限公司	0	3.2581	11.1348	0.804288	0.0248562	11.4209	3.2581	0	7.50604	0	3.17805	9.08034	0	1	0	0	0	0	0	0	0	9.15778	2.48491	9.08034	3.49651	0
2017	万华普曼生物工程有限公司	0	3.33221	11.2662	0.823876	0.0053495	11.445	3.17805	0	7.47704	0	2.48491	9.15778	0	1	0	0	0	0	0	0	0	0	2.63906	9.15778	3.2581	0
2018	万华普曼生物工程有限公司	0	3.33221	11.2893	0.754268	0.0901064	11.3784	3.21888	4.27667	7.735	0	2.63906	0	1	1	0	11.9972	0	0	0	0				0	3.29584	0
2013	三一重工股份有限公司	0	3.21888	16.4546	0.471429	0.114286	15.7176	0	0	0	0	5.17615	11.6643	0	0	0	0	0	0	0	0	16.0565	11.9571	5.17615	11.6643	3.97029	0
2014	三一重工股份有限公司	0	3.21888	16.4546	0.471429	0.1	15.5203	0	0	0	0	5.17615	11.9571	0	0	0	0	0	0	0	16.0565	13.8706	11.2553	0	11.9571	3.97029	0
2015	三一重工股份有限公司	0	3.21888	16.4546	0.471429	-0.0629509	14.8451	4.47734	0	0	0	0	11.2553	0	0	0	0	0	0	0	13.8706	13.6136	10.4272	0	11.2553	0	0
2016	三一重工股份有限公司	0	3.21888	16.4546	0.471429	0.121429	14.8451	4.70953	0	0	0	0	10.4272	0	0	0	0	0	0	0	13.6136	16.4411	11.4071	5.17615	10.4272	0	0
2017	三一重工股份有限公司	0	3.29584	16.6487	0.316667	0.113333	15.6873	5.46806	0	0	0	5.17615	11.4071	0	0	0	0	0	0	0	16.4411	17.4027	0	3.89182	11.4071	3.97029	0
2018	三一重工股份有限公司	0	3.29584	16.6487	0.361111	0.0666667	15.7176	5.58725	0	7.6153	4.3438	3.89182	0	0	1	1	0	11.9456	0	0	17.4027				0	3.68888	0
2013	世源科技工程有限公司	0	2.30259	6.73697	1.05463	0	6.79571	0	0	0	0	0	5.52545	0	0	0	0	0	0	0	0	0	9.06497	3.09104	5.52545	0	0
2014	世源科技工程有限公司	0	2.77259	10.984	0.468604	0.0852963	13.4205	0	0	8.537	0	3.09104	9.06497	0	1	0	0	0	0	0	0	0	8.05864	1.94591	9.06497	3.46574	0
2015	世源科技工程有限公司	0	2.77259	11.5799	0.640611	0.0601912	13.5445	1.94591	0	8.28198	0	1.94591	8.05864	0	1	0	0	0	0	0	0	0	8.79376	1.60944	8.05864	2.99573	7.77947
2016	世源科技工程有限公司	0	2.77259	11.2917	0.424073	0.0837617	11.6293	5.6058	0	0	0	1.60944	8.79376	0	0	0	0	0	0	0	0	0	9.50308	1.60944	8.79376	2.83321	9.6174
2017	世源科技工程有限公司	0	2.94444	11.9594	0.421075	0.0534439	12.2872	2.83321	0	0	0	1.60944	9.50308	0	0	0	0	0	0	0	0	0	0	1.94591	9.50308	2.83321	0
2018	世源科技工程有限公司	0	1.94591	12.4143	0.206597	0.0267959	9.83708	0	0	0	0	1.94591	0	0	0	0	0	0	0	0	0				0	2.99573	0
2013	世纪智能软件有限公司	0	3.3673	9.19004	0.5099	0.0251072	9.20432	0	0	3.29584	0	0	8.31777	0	1	0	0	0	0	0	0	0	6.56527	0	8.31777	0	0
2014	世纪智能软件有限公司	0	3.3673	8.62784	0.105659	0.0451289	8.53228	0	0	6.88141	0	0	6.56527	0	1	0	0	0	0	0	0	0	6.56527	0	6.56527	0	7.23056
2015	世纪智能软件有限公司	0	3.3673	8.76483	0.117114	0.111493	8.60648	1.94591	0	6.87109	0	0	6.56527	0	1	0	0	0	0	0	0	0	6.60394	0	6.56527	0	7.24494
2016	世纪智能软件有限公司	0	3.3673	11.7026	0.52972	-0.0042687	8.69634	1.60944	0	0	0	0	6.60394	0	0	0	0	0	0	0	0	0	0	0	6.60394	0	7.23056
2017	世纪智能软件有限公司	0	2.07944	10.3385	0.497055	-0.0105508	8.37931	0	0	5.44242	0	0	0	0	1	0	0	0	0	0	0	0	0	3.13549	0	0	0
2018	世纪智能软件有限公司	0	1.94591	9.74297	0.0092265	-0.456056	7.72621	1.38629	0	0	0	3.13549	0	0	0	0	0	0	0	0	0				0	3.46574	0.693147
2013	世纪良基投资集团有限公司	0	2.77259	11.4468	0.42011	-2.14e-05	7.55747	0	0	0	0	0	6.87213	0	0	0	0	0	0	0	0	0	7.78406	1.94591	6.87213	0	0
2014	世纪良基投资集团有限公司	0	2.70805	11.076	0.14571	0.0018266	10.3303	0	0	0	0	1.94591	7.78406	0	0	0	0	0	0	0	0	0	7.78904	1.94591	7.78406	2.99573	0
2015	世纪良基投资集团有限公司	0	2.70805	11.7057	0.531059	-0.0351988	9.54402	0	0	0	0	1.94591	7.78904	0	0	0	0	0	0	0	0	0	6.60394	0	7.78904	2.99573	0
2016	世纪良基投资集团有限公司	0	2.70805	11.7026	0.52972	-0.0042687	8.69634	1.38629	0	0	0	0	6.60394	0	0	0	0	0	0	0	0	0	5.87212	0	6.60394	0	0
2017	世纪良基投资集团有限公司	1	2.83321	11.7623	0.553732	0.003273	8.57829	1.38629	0	0	0	0	5.87212	0	0	0	0	0	0	0	0	0	0	0	5.87212	0	0
2018	世纪良基投资集团有限公司	1	2.83321	11.7435	0.539739	0.0055506	8.75448	0.693147	0	0	0	0	0	0	0	0	0	0	0	0	0				0	0	0
2013	东方兴业网络教育服务有限责任公司	0	2.30259	10.973	0.382292	0.0065889	9.5277	0	5.63835	2.77259	0	2.30259	7.65017	1	1	0	8.34308	0	0	0	7.56695	0	9.13745	0	7.65017	3.17805	0
2014	东方兴业网络教育服务有限责任公司	0	2.99573	12.4007	0.206962	0.280041	11.1524	0	0	8.58765	0	0	9.13745	0	1	0	0	0	0	0	0	0	9.27219	0	9.13745	0	0
2015	东方兴业网络教育服务有限责任公司	0	2.99573	8.75668	0.193482	0.0056675	10.9475	2.19722	0	8.59526	0	0	9.27219	0	1	0	0	0	0	0	0	0	9.95175	0	9.27219	0	0
2016	东方兴业网络教育服务有限责任公司	0	2.99573	12.2969	0.0831051	0.274947	11.886	3.78419	0	9.21304	0	0	9.95175	0	1	0	0	0	0	0	0	0	11.0177	0	9.95175	0	0
2017	东方兴业网络教育服务有限责任公司	0	3.09104	13.2697	0.221623	0.394563	13.0193	5.55683	0	10.3476	0	0	11.0177	0	1	0	0	0	0	0	0	0	0	0	11.0177	0	0
2018	东方兴业网络教育服务有限责任公司	0	3.09104	13.4011	0.49624	0.270809	12.9773	5.68698	0	9.62859	0	0	0	0	1	0	0	0	0	0	0				0	0	0
2013	东方永德软件（北京）有限公司	0	2.83321	10.5307	0.13406	0.0006943	7.17931	0	0	0	0	0	4.61512	0	0	0	0	0	0	0	0	0	8.59415	0	4.61512	0	0
2014	东方永德软件（北京）有限公司	0	2.77259	11.4306	0.270153	0.021065	9.98248	0	0	6.34914	0	0	8.59415	0	1	0	0	0	0	0	0	0	8.64453	0	8.59415	0	0
2015	东方永德软件（北京）有限公司	0	2.77259	8.75668	0.193482	0.0056675	9.96566	2.19722	0	6.80683	0	0	8.64453	0	1	0	0	0	0	0	0	0	9.42343	0	8.64453	0	0
2016	东方永德软件（北京）有限公司	0	2.77259	11.7192	0.368644	0.0087706	10.7754	3.93183	0	6.00881	0	0	9.42343	0	1	0	0	0	0	0	0	0	10.6232	0	9.42343	0	0
2017	东方永德软件（北京）有限公司	0	2.89037	12.7102	0.267007	0.0256062	11.8677	5.60212	0	8.38777	0	0	10.6232	0	1	0	0	0	0	0	0	0	0	0	10.6232	0	0
2018	东方永德软件（北京）有限公司	0	2.89037	12.7498	0.263498	0.0213529	11.1489	5.35186	0	0	0	0	0	0	0	0	0	0	0	0	0				0	0	0
2013	东方河马（北京）科技有限公司	0	2.63906	12.2554	0.0677474	0.0901649	10.3178	0	6.55251	0	0	0	8.50654	1	0	0	0	0	0	0	0	0	5.64191	1.79176	8.50654	0	0
2014	东方河马（北京）科技有限公司	0	2.56495	10.6162	0.456471	-0.042634	5.1299	0	0	0	0	1.79176	5.64191	0	0	0	0	0	0	0	0	0	5.4848	1.60944	5.64191	2.94444	0
2015	东方河马（北京）科技有限公司	0	2.56495	8.75668	0.193482	0.0056675	5.1299	2.19722	0	0	0	1.60944	5.4848	0	0	0	0	0	0	0	0	0	5.50533	1.60944	5.4848	2.83321	0
2016	东方河马（北京）科技有限公司	0	2.56495	10.6154	0.522634	-0.0164144	5.1299	1.60944	0	0	0	1.60944	5.50533	0	0	0	0	0	0	0	0	0	5.29832	1.38629	5.50533	2.83321	0
2017	东方河马（北京）科技有限公司	0	2.70805	10.6311	0.545492	-0.0174625	5.52545	1.38629	0	0	0	1.38629	5.29832	0	0	0	0	0	0	0	0	0	0	1.38629	5.29832	2.70805	0
2018	东方河马（北京）科技有限公司	0	2.70805	10.6833	0.398377	-0.0497914	5.42054	0.693147	0	0	0	1.38629	0	0	0	0	0	0	0	0	0				0	2.70805	0
2013	东方网力科技股份有限公司	1	3.04452	13.2934	0.151989	0.0496843	12.4144	0	0	8.09468	2.70805	2.30259	9.724	0	1	1	0	10.7335	0	0	10.3744	0	11.1407	2.19722	9.724	3.17805	0
2014	东方网力科技股份有限公司	1	2.94444	14.9469	0.451613	0.101501	13.3212	0	0	10.3791	0	2.19722	11.1407	0	1	0	0	0	0	0	0	0	11.4535	3.7612	11.1407	3.13549	0
2015	东方网力科技股份有限公司	1	2.94444	8.75668	0.193482	0.0056675	13.4975	2.19722	0	11.003	0	3.7612	11.4535	0	1	0	0	0	0	0	0	11.1083	12.1194	3.85015	11.4535	3.66356	0
2016	东方网力科技股份有限公司	1	2.94444	16.108	0.343434	0.0627865	14.4574	5.95843	0	12.0185	0	3.85015	12.1194	0	1	0	0	0	0	0	11.1083	10.0089	13.0615	4.57471	12.1194	3.68888	0
2017	东方网力科技股份有限公司	1	3.04452	16.6487	0.4	0.0542857	15.7176	7.38709	10.1245	13.328	0	4.57471	13.0615	1	1	0	20.2158	0	0	0	10.0089	10.219	0	3.89182	13.0615	3.85015	0
2018	东方网力科技股份有限公司	1	3.04452	16.6487	0.489362	0.0404255	15.7176	7.38709	10.1245	13.2615	0	3.89182	0	1	1	0	20.2158	0	0	0	10.219				0	3.68888	0
2013	东方融尚（北京）科技有限公司	0	2.63906	12.673	0.487916	-0.248904	10.543	0	0	0	0	0	9.55208	0	0	0	0	0	0	0	0	0	7.2485	0	9.55208	0	0
2014	东方融尚（北京）科技有限公司	0	2.56495	10.1737	0.10403	0.0116776	9.23474	0	0	3.61092	0	0	7.2485	0	1	0	0	0	0	0	0	0	7.57763	0	7.2485	0	0
2015	东方融尚（北京）科技有限公司	0	2.56495	8.75668	0.193482	0.0056675	9.2653	2.19722	0	4.09434	0	0	7.57763	0	1	0	0	0	0	0	0	0	8.3426	0	7.57763	0	0
2016	东方融尚（北京）科技有限公司	0	2.56495	10.4096	0.257174	0.0259826	9.98769	3.21888	0	4.91998	0	0	8.3426	0	1	0	0	0	0	0	0	0	9.27856	0	8.3426	0	0
2017	东方融尚（北京）科技有限公司	0	2.70805	11.2377	0.186278	0.0126424	11.1699	4.79579	0	5.01728	0	0	9.27856	0	1	0	0	0	0	0	0	0	0	0	9.27856	0	0
2018	东方融尚（北京）科技有限公司	0	2.70805	11.4349	0.32317	0.0101633	11.4847	3.93183	4.94876	5.11199	0	0	0	1	1	0	10.0476	0	0	0	0				0	0	0
2013	东陶机器（北京）有限公司	0	3.17805	13.0163	0.117532	0.211588	12.936	0	0	8.99752	0	0	9.49717	0	1	0	0	0	0	0	10.7102	10.8066	9.51436	0	9.49717	0	0
2014	东陶机器（北京）有限公司	0	3.17805	13.0346	0.129521	0.194421	12.9532	0	0	0	0	0	9.51436	0	0	0	0	0	0	0	10.8066	0	9.25369	0	9.51436	0	0
2015	东陶机器（北京）有限公司	0	3.17805	8.75668	0.193482	0.0056675	12.8211	2.19722	0	0	0	0	9.25369	0	0	0	0	0	0	0	0	10.6487	9.28897	0	9.25369	0	0
2016	东陶机器（北京）有限公司	0	3.17805	12.9607	0.134027	0.106519	12.8378	2.19722	0	0	0	0	9.28897	0	0	0	0	0	0	0	10.6487	10.8498	9.57582	0	9.28897	0	0
2017	东陶机器（北京）有限公司	0	3.2581	12.9764	0.153821	0.14551	12.9833	1.94591	0	0	0	0	9.57582	0	0	0	0	0	0	0	10.8498	10.7843	0	0	9.57582	0	0
2018	东陶机器（北京）有限公司	0	3.2581	12.9071	0.145179	0.0959205	12.9378	1.94591	8.70151	0	0	0	0	1	0	0	0	0	0	0	10.7843				0	0	0
2013	东风斯诺威科技（北京）有限公司	0	2.56495	12.0167	0.496912	0.143872	10.478	0	0	0	0	3.13549	8.08549	0	0	0	0	0	0	0	0	0	7.60738	1.09861	8.08549	3.46574	0
2014	东风斯诺威科技（北京）有限公司	0	2.56495	10.256	0.50304	0.0859021	9.94126	0	0	5.47646	1.60944	1.09861	7.60738	0	1	1	0	6.85961	0	0	0	0	7.96624	1.60944	7.60738	2.48491	0
2015	东风斯诺威科技（北京）有限公司	0	2.56495	8.75668	0.193482	0.0056675	10.0874	2.19722	0	0	0	1.60944	7.96624	0	0	0	0	0	0	0	0	0	7.81521	0.693147	7.96624	2.83321	0
2016	东风斯诺威科技（北京）有限公司	0	2.56495	9.99907	0.459078	-0.0793002	9.99044	1.79176	0	0	1.94591	0.693147	7.81521	0	0	1	0	0	0	0	0	0	7.51534	0.693147	7.81521	2.07944	0
2017	东风斯诺威科技（北京）有限公司	0	2.70805	10.1772	0.546813	0.0030803	10.1763	2.07944	0	0	8.52258	0.693147	7.51534	0	0	1	0	0	0	0	0	0	0	0	7.51534	2.07944	6.03548
2018	东风斯诺威科技（北京）有限公司	0	2.70805	10.1829	0.424752	0.136694	10.6431	2.19722	0	5.55683	7.64252	0	0	0	1	1	0	13.195	0	0	0				0	0	6.15273
2013	中交公路养护工程技术有限公司	0	2.19722	12.036	0.590433	0.0192862	11.654	0	8.0067	0	0	0	8.35303	1	0	0	0	0	0	0	0	0	9.26795	0	8.35303	0	0
2014	中交公路养护工程技术有限公司	0	2.19722	11.9653	0.732031	-0.170955	11.0159	0	5.99396	0	0	0	9.26795	1	0	0	0	0	0	0	0	0	8.53543	0	9.26795	0	0
2015	中交公路养护工程技术有限公司	0	2.19722	11.5823	0.823757	-0.218805	10.7118	1.79176	6.3986	0	0	0	8.53543	1	0	0	0	0	0	0	0	0	5.24175	0	8.53543	0	0
2016	中交公路养护工程技术有限公司	0	2.19722	11.4235	0.858716	-0.0707295	11.1188	1.38629	0	0	0	0	5.24175	0	0	0	0	0	0	0	0	0	0	0	5.24175	0	0
2017	中交公路养护工程技术有限公司	0	2.3979	11.8111	0.829787	0.0727194	11.3429	0	0	0	0	0	0	0	0	0	0	0	0	0	0	0	0	0	0	0	0
2018	中交公路养护工程技术有限公司	0	2.3979	12.0517	0.792918	0.0731252	11.9672	0	0	0	0	0	0	0	0	0	0	0	0	0	0				0	0	0
2013	中交公路规划设计院有限公司	0	3.29584	10.2064	0.361649	-0.127715	13.8155	0	8.88503	9.96834	3.13549	3.17805	10.4375	1	1	1	18.8532	13.0593	8.50936	13.3251	0	0	9.80394	3.13549	10.4375	3.49651	9.55888
2014	中交公路规划设计院有限公司	0	3.29584	10.5552	0.511466	0.0381488	14.221	0	10.0241	9.97427	0	3.13549	9.80394	1	1	0	19.9983	0	0	0	0	0	9.51451	3.13549	9.80394	3.46574	9.39274
2015	中交公路规划设计院有限公司	0	3.29584	10.6148	0.463714	0.0852401	14.4574	4.41884	9.84596	10.2267	0	3.13549	9.51451	1	1	0	20.0726	0	0	0	0	0	10.012	1.94591	9.51451	3.46574	9.28452
2016	中交公路规划设计院有限公司	0	3.29584	10.4618	0.204555	0.201122	10.6119	6.49072	9.86355	7.85903	0	1.94591	10.012	1	1	0	17.7221	0	0	0	0	0	11.1629	2.56495	10.012	2.99573	9.17212
2017	中交公路规划设计院有限公司	0	2.83321	11.6949	0.280612	0.0183073	11.4074	5.57973	0	8.52417	0	2.56495	11.1629	0	1	0	0	0	0	0	0	0	0	2.56495	11.1629	3.29584	0
2018	中交公路规划设计院有限公司	0	2.83321	11.7039	0.114851	0.20115	11.7492	5.53339	0	9.06705	0	2.56495	0	0	1	0	0	0	0	0	0				0	3.29584	7.95542
2013	中信二十一世纪（中国）科技有限公司	0	2.63906	12.4228	0.216156	0.155465	11.8918	0	0	9.05754	0	1.38629	9.39391	0	1	0	0	0	0	0	8.35085	0	9.55208	0	9.39391	2.70805	6.84907
2014	中信二十一世纪（中国）科技有限公司	0	2.63906	12.673	0.487916	-0.248904	10.543	0	0	0	0	0	9.55208	0	0	0	0	0	0	0	0	0	10.7481	0	9.55208	0	0
2015	中信二十一世纪（中国）科技有限公司	0	2.63906	11.9926	1.06385	-1.10457	10.9688	2.19722	0	0	0	0	10.7481	0	0	0	0	0	0	0	0	0	9.29753	0	10.7481	0	0
2016	中信二十一世纪（中国）科技有限公司	0	2.63906	11.181	0.936951	-0.423781	11.5552	0	0	0	0	0	9.29753	0	0	0	0	0	0	0	0	0	0	0	9.29753	0	0
2017	中信二十一世纪（中国）科技有限公司	0	2.77259	11.9239	1.90678	-1.13599	9.36572	0	0	0	0	0	0	0	0	0	0	0	0	0	0	0	0	0	0	0	0
2018	中信二十一世纪（中国）科技有限公司	0	2.77259	14.4033	0.833333	0.162153	13.0662	0	0	0	0	0	0	0	0	0	0	0	0	0	0				0	0	0
2013	中信信息科技投资有限公司	0	2.30259	10.1913	0.250038	-0.0300735	11.3374	0	0	0	0	0.693147	8.74926	0	0	0	0	0	0	0	0	0	7.22257	0	8.74926	2.07944	0
2014	中信信息科技投资有限公司	0	2.94444	13.0481	0.135847	0.0487622	5.64897	0	0	0	0	0	7.22257	0	0	0	0	0	0	0	0	0	7.45472	0	7.22257	0	0
2015	中信信息科技投资有限公司	0	2.94444	13.0672	0.097535	0.0714394	7.00669	2.3979	0	0	0	0	7.45472	0	0	0	0	0	0	0	0	0	7.10824	0	7.45472	0	0
2016	中信信息科技投资有限公司	0	2.94444	12.3997	0.102447	0.0256468	6.63988	1.79176	0	0	0	0	7.10824	0	0	0	0	0	0	0	0	0	8.75163	0	7.10824	0	0
2017	中信信息科技投资有限公司	0	3.04452	14.152	0.175232	0.0277893	9.81498	3.2581	0	0	0	0	8.75163	0	0	0	0	0	0	0	0	0	0	0	8.75163	0	0
2018	中信信息科技投资有限公司	0	3.04452	14.3461	0.168094	0.0169294	10.9725	3.2581	0	0	0	0	0	0	0	0	0	0	0	0	0				0	0	0
2013	中信国安盟固利动力科技有限公司	0	2.94444	9.90013	0.213125	0.0089304	9.51052	0	0	5.743	0	0	6.87213	0	1	0	0	0	0	0	0	10.6694	10.2664	3.13549	6.87213	0	0
2014	中信国安盟固利动力科技有限公司	1	2.83321	13.455	1.04047	-0.0185814	12.5436	0	0	0	0	3.13549	10.2664	0	0	0	0	0	0	0	10.6694	11.6965	10.6517	3.13549	10.2664	3.46574	0
2015	中信国安盟固利动力科技有限公司	1	2.83321	13.8006	1.015	0.0482166	13.2043	5.09987	0	0	0	3.13549	10.6517	0	0	0	0	0	0	0	11.6965	13.0818	10.6847	2.99573	10.6517	3.46574	0
2016	中信国安盟固利动力科技有限公司	1	2.83321	14.2855	0.875	0.117687	13.9108	5.2832	0	9.83772	2.19722	2.99573	10.6847	0	1	1	0	11.9171	0	0	13.0818	14.3708	11.2863	3.89182	10.6847	3.43399	7.73762
2017	中信国安盟固利动力科技有限公司	1	2.94444	14.8451	0.392857	0.0697118	14.221	5.09987	0	9.90962	0	3.89182	11.2863	0	1	0	0	0	0	0	14.3708	12.4208	0	4.30406	11.2863	3.68888	8.78539
2018	中信国安盟固利动力科技有限公司	1	2.94444	14.8802	0.482759	-0.0417672	13.7135	5.7301	0	0	0	4.30406	0	0	0	0	0	0	0	0	12.4208				0	3.78419	7.86211
2013	中信国安盟固利电源技术有限公司	0	3.04452	9.72931	0.683252	-0.0902869	10.1716	0	0	0	0	1.09861	6.88857	0	0	0	0	0	0	0	0	11.533	9.17471	2.48491	6.88857	2.48491	0
2014	中信国安盟固利电源技术有限公司	1	2.94444	13.1699	0.65577	0.0117579	13.2426	0	0	7.11883	0	2.48491	9.17471	0	1	0	0	0	0	0	11.533	11.2766	9.47937	2.07944	9.17471	3.2581	0
2015	中信国安盟固利电源技术有限公司	1	2.94444	13.3655	0.706536	0.0149437	13.2838	3.71357	0	6.93245	0	2.07944	9.47937	0	1	0	0	0	0	0	11.2766	11.0225	9.98133	2.56495	9.47937	3.09104	0
2016	中信国安盟固利电源技术有限公司	1	2.94444	13.2273	0.644386	0.0244896	13.0981	3.58352	0	7.96416	0	2.56495	9.98133	0	1	0	0	0	0	0	11.0225	14.6152	11.1755	1.38629	9.98133	3.29584	0
2017	中信国安盟固利电源技术有限公司	1	3.04452	14.2855	0.508329	0.154976	14.6484	4.84419	8.59434	10.3035	0	1.38629	11.1755	1	1	0	18.8976	0	0	0	14.6152	17.018	6.80351	0	11.1755	2.70805	0
2018	中信国安盟固利电源技术有限公司	1	3.04452	14.5574	0.571429	0.0402686	15.1505	4.44265	8.70666	10.6416	4.04305	0	6.80351	1	1	1	19.3481	14.025	8.50936	13.3251	17.018				6.80351	0	0
2013	中信网络科技股份有限公司	0	2.77259	15.6073	0.5	-0.033816	11.5983	0	0	0	0	0	11.4104	0	0	0	0	0	0	0	0	0	8.91045	0	11.4104	0	0
2014	中信网络科技股份有限公司	0	2.89037	12.1739	0.382169	0.0490014	12.156	0	0	8.65939	0	0	8.91045	0	1	0	0	0	0	0	0	5.50758	9.33265	0	8.91045	0	0
2015	中信网络科技股份有限公司	0	2.89037	12.0784	0.254667	0.0584345	12.2853	4.39445	0	8.08364	0	0	9.33265	0	1	0	0	0	0	0	5.50758	0	9.74432	0	9.33265	0	0
2016	中信网络科技股份有限公司	0	2.89037	12.2378	0.313499	0.062942	13.0176	3.61092	0	9.3566	1.09861	0	9.74432	0	1	1	0	10.0497	0	0	0	0	10.7953	0	9.74432	0	0
2017	中信网络科技股份有限公司	0	2.99573	13.5488	0.399862	0.0530418	14.2855	6.04263	0	10.2686	0	0	10.7953	0	1	0	0	0	0	0	0	0	0	0	10.7953	0	0
2018	中信网络科技股份有限公司	0	2.99573	13.5128	0.566243	-0.159699	14.2855	4.51086	0	9.04888	0	0	0	0	1	0	0	0	0	0	0				0	0	0
2013	中公高科养护科技股份有限公司	0	2.48491	13.4036	0.436686	0.182656	11.6839	0	0	8.76562	0	0	9.1882	0	1	0	0	0	0	0	0	0	9.2933	0	9.1882	0	0
2014	中公高科养护科技股份有限公司	0	2.48491	13.4502	0.35372	0.17513	11.7969	0	0	8.96303	0	0	9.2933	0	1	0	0	0	0	0	0	0	9.10209	1.60944	9.2933	0	0
2015	中公高科养护科技股份有限公司	0	2.48491	13.5075	0.320525	0.153572	11.88	0	0	9.11493	0	1.60944	9.10209	0	1	0	0	0	0	0	0	0	10.085	2.19722	9.10209	2.83321	0
2016	中公高科养护科技股份有限公司	0	2.48491	13.5816	0.270999	0.158301	12.6148	4.07754	0	10.262	0	2.19722	10.085	0	1	0	0	0	0	0	0	0	11.7666	4.48864	10.085	3.13549	0
2017	中公高科养护科技股份有限公司	0	2.63906	15.4832	0.135131	0.0901057	14.152	6.65544	0	11.7815	0	4.48864	11.7666	0	1	0	0	0	0	0	0	0	0	4.48864	11.7666	3.82864	0
2018	中公高科养护科技股份有限公司	0	2.63906	15.5019	0.121753	0.0853096	14.152	6.10702	0	11.5613	0	4.48864	0	0	1	0	0	0	0	0	0				0	3.82864	0
2013	中兴国通通讯装备技术（北京）有限公司	0	2.3979	10.1215	0.183353	0.0008444	8.37816	0	0	0	0	0	7.82844	0	0	0	0	0	0	0	0	9.29973	8.77802	1.38629	7.82844	0	8.74002
2014	中兴国通通讯装备技术（北京）有限公司	0	2.30259	11.6363	0.621002	0.0838328	11.1727	0	7.9652	0	0	1.38629	8.77802	1	0	0	0	0	0	0	9.29973	9.97511	9.05649	1.09861	8.77802	2.70805	8.20631
2015	中兴国通通讯装备技术（北京）有限公司	0	2.30259	11.9872	0.651822	0.0988412	11.299	3.66356	0	0	0	1.09861	9.05649	0	0	0	0	0	0	0	9.97511	0	9.23795	0	9.05649	2.48491	8.05134
2016	中兴国通通讯装备技术（北京）有限公司	0	2.30259	11.6385	0.678703	0.0920877	11.5529	3.09104	0	6.57925	0	0	9.23795	0	1	0	0	0	0	0	0	12.2513	11.6178	2.70805	9.23795	0	0
2017	中兴国通通讯装备技术（北京）有限公司	0	2.48491	13.7887	0.660294	0.0962208	13.5648	5.56068	0	7.76047	0	2.70805	11.6178	0	1	0	0	0	0	0	12.2513	11.1179	0	2.07944	11.6178	3.33221	0
2018	中兴国通通讯装备技术（北京）有限公司	0	2.48491	13.4003	0.571694	-0.0877245	13.0149	5.58725	0	0	0	2.07944	0	0	0	0	0	0	0	0	11.1179				0	3.09104	7.04054
2013	中农绿康（北京）生物技术有限公司	0	2.48491	10.6276	0.779717	0.0054295	9.93977	0	8.0067	7.73805	0	0.693147	6.47389	1	1	0	15.744	0	0	0	5.38223	5.07062	6.50877	0	6.47389	2.07944	0
2014	中农绿康（北京）生物技术有限公司	0	2.48491	10.4799	0.843102	-0.133633	9.20493	0	0	2.30259	0	0	6.50877	0	1	0	0	0	0	0	5.07062	7.6236	7.06133	0	6.50877	0	0
2015	中农绿康（北京）生物技术有限公司	1	2.48491	10.7588	0.686132	0.0998257	9.52098	0	0	0	0	0	7.06133	0	0	0	0	0	0	0	7.6236	7.41046	7.33759	0	7.06133	0	0
2016	中农绿康（北京）生物技术有限公司	0	2.48491	10.6616	0.764033	-0.0811311	9.18461	2.48491	0	6.51915	0	0	7.33759	0	1	0	0	0	0	0	7.41046	7.68349	6.58341	0	7.33759	0	0
2017	中农绿康（北京）生物技术有限公司	0	1.94591	10.814	0.70032	0.0028765	9.49122	2.63906	0	7.29438	0	0	6.58341	0	1	0	0	0	0	0	7.68349	7.54684	0	0	6.58341	0	0
2018	中农绿康（北京）生物技术有限公司	0	1.94591	10.845	0.732711	-0.0402933	9.31803	2.3979	0	7.09506	0	0	0	0	1	0	0	0	0	0	7.54684				0	0	0
2013	中农金旺（北京）农业工程技术有限公司	0	2.77259	11.2267	0.132719	-0.0323809	9.87246	0	0	4.41884	0	0	7.99396	0	1	0	0	0	0	0	6.50044	0	7.48941	0	7.99396	0	0
2014	中农金旺（北京）农业工程技术有限公司	0	2.70805	10.1432	0.234813	0.21514	9.63443	0	0	0	0	0	7.48941	0	0	0	0	0	0	0	0	0	7.31255	0	7.48941	0	0
2015	中农金旺（北京）农业工程技术有限公司	0	2.70805	10.6911	0.2589	0.091395	9.45007	1.60944	0	0	0	0	7.31255	0	0	0	0	0	0	0	0	0	6.81344	0	7.31255	0	0
2016	中农金旺（北京）农业工程技术有限公司	0	2.70805	10.9121	0.40736	-0.0015136	10.6486	3.09104	0	0	0	0	6.81344	0	0	0	0	0	0	0	0	0	0	0	6.81344	0	0
2017	中农金旺（北京）农业工程技术有限公司	0	2.83321	11.9971	0.887922	0	5.1299	0	0	0	0	0	0	0	0	0	0	0	0	0	0	0	0	0	0	0	0
2018	中农金旺（北京）农业工程技术有限公司	0	1.94591	10.021	0.0141384	-0.125645	5.1299	2.19722	0	0	0	0	0	0	0	0	0	0	0	0	0				0	0	0
2013	中冶京诚工程技术有限公司	0	2.77259	10.5894	0.399547	0.209569	10.2113	0	0	0	0	0	8.06432	0	0	0	0	0	0	0	0	7.02832	12.2207	4.95583	8.06432	0	9.21044
2014	中冶京诚工程技术有限公司	1	2.77259	12.109	1.16727	-0.202616	15.4832	0	7.82445	10.8858	0	4.95583	12.2207	1	1	0	18.7099	0	0	0	7.02832	0	12.1943	5.17615	12.2207	3.93183	9.82558
2015	中冶京诚工程技术有限公司	1	2.77259	12.0177	1.26799	-0.0845612	15.3631	0.693147	7.93773	10.7778	0	5.17615	12.1943	1	1	0	18.7151	0	0	0	0	11.0764	10.5177	5.17615	12.1943	3.97029	7.00941
2016	中冶京诚工程技术有限公司	1	2.77259	13.8155	0.833252	0.050522	13.7567	6.99485	0	7.76896	0	5.17615	10.5177	0	1	0	0	0	0	0	11.0764	0	10.4385	3.49651	10.5177	3.97029	9.98447
2017	中冶京诚工程技术有限公司	0	3.49651	13.9108	0.855483	0.0297773	13.5247	4.75359	5.07517	8.59914	0	3.49651	10.4385	1	1	0	13.6679	0	0	0	0	0	7.61579	3.58352	10.4385	3.58352	5.7589
2018	中冶京诚工程技术有限公司	0	3.49651	13.9108	0.828324	0.0270691	13.6013	4.75359	7.0282	8.42354	0	3.58352	7.61579	1	1	0	15.4506	0	0	0	0				7.61579	3.61092	6.06843
2013	中冶赛迪电气技术有限公司	0	2.48491	11.9432	0.0134233	0.0866274	13.1968	0	6.55251	0	0	2.83321	9.67891	1	0	0	0	0	0	0	0	10.164	10.3341	1.94591	9.67891	3.3673	0
2014	中冶赛迪电气技术有限公司	0	2.48491	13.9108	0.686496	0.0182936	13.3711	0	5.86079	8.26924	0	1.94591	10.3341	1	1	0	14.1269	0	0	0	10.164	10.4306	10.3224	2.48491	10.3341	2.99573	0
2015	中冶赛迪电气技术有限公司	0	2.48491	13.9108	0.673148	0.0264745	13.4609	4.56435	6.045	7.92985	0	2.48491	10.3224	1	1	0	13.9721	0	0	0	10.4306	11.0996	10.2777	2.94444	10.3224	3.2581	0
2016	中冶赛迪电气技术有限公司	0	2.48491	13.9108	0.645702	0.0193236	13.1992	4.5326	5.72685	8.57016	0	2.94444	10.2777	1	1	0	14.2936	0	0	0	11.0996	10.9732	10.1549	0	10.2777	3.4012	0
2017	中冶赛迪电气技术有限公司	0	2.63906	13.9108	0.658498	0.0258473	13.2497	4.5326	5.99396	8.46674	0	0	10.1549	1	1	0	14.458	0	0	0	10.9732	11.3435	0	2.48491	10.1549	0	0
2018	中冶赛迪电气技术有限公司	0	2.63906	13.9978	0.621731	0.015825	13.3199	4.5326	0	4.51086	0	2.48491	0	0	1	0	0	0	0	0	11.3435				0	3.2581	7.77233
2013	中化化工科学技术研究总院	1	2.94444	11.5935	0.375475	0.0459645	11.2113	0	6.96319	0	2.56495	1.09861	8.62191	1	0	1	0	0	8.50936	0	6.49965	6.46181	8.84621	1.38629	8.62191	2.48491	0
2014	中化化工科学技术研究总院	1	2.94444	11.5686	0.461204	-0.0985159	10.9295	0	8.1608	0	0	1.38629	8.84621	1	0	0	0	0	0	0	6.46181	6.21707	8.94781	1.94591	8.84621	2.70805	0
2015	中化化工科学技术研究总院	1	2.94444	11.4982	0.385576	0.190164	10.7672	4.00733	7.88458	0.693147	0	1.94591	8.94781	1	1	0	7.88458	0	0	0	6.21707	6.12457	8.73536	2.07944	8.94781	2.99573	0
2016	中化化工科学技术研究总院	1	2.94444	11.4209	0.309301	0.0442486	10.4117	3.89182	6.22456	6.66057	0	2.07944	8.73536	1	1	0	12.8819	0	0	0	6.12457	0	9.70662	3.43399	8.73536	3.09104	7.54539
2017	中化化工科学技术研究总院	1	3.04452	12.566	0.289582	0.0519215	11.6383	4.79579	7.95226	8.42332	0	3.43399	9.70662	1	1	0	16.375	0	0	0	0	0	0	0	9.70662	3.55535	0
2018	中化化工科学技术研究总院	1	3.58352	15.9788	0.563218	0.109965	15.2971	6.8742	4.20469	0	0	0	0	1	0	0	0	0	0	0	0				0	0	7.34537
2013	中化岩土工程股份有限公司	0	2.30259	13.9108	0.251807	0.167098	12.4455	0	0	9.89611	0	0	10.978	0	1	0	0	0	0	0	0	0	9.89953	1.79176	10.978	0	9.46164
2014	中化岩土工程股份有限公司	0	2.89037	14.4574	0.133608	0.0510084	13.3135	0	0	9.45431	0	1.79176	9.89953	0	1	0	0	0	0	0	0	0	10.0402	0	9.89953	2.94444	5.3033
2015	中化岩土工程股份有限公司	0	2.89037	14.9141	0.189667	0.0388453	13.3169	4.2485	0	9.53546	0	0	10.0402	0	1	0	0	0	0	0	0	0	9.90852	0	10.0402	0	0
2016	中化岩土工程股份有限公司	0	2.89037	14.9787	0.101276	0.0264178	13.2247	4.85203	0	9.3508	0	0	9.90852	0	1	0	0	0	0	0	0	0	9.67715	0	9.90852	0	0
2017	中化岩土工程股份有限公司	0	2.99573	15.0965	0.180138	0.0201989	13.0212	4.2485	0	8.82203	0	0	9.67715	0	1	0	0	0	0	0	0	0	0	1.79176	9.67715	0	0
2018	中化岩土工程股份有限公司	0	2.30259	12.9887	0.284573	-0.0896547	10.2156	1.79176	0	0	0	1.79176	0	0	0	0	0	0	0	0	0				0	2.94444	5.93489
2013	中华通信系统有限责任公司	0	3.52636	13.786	0.183113	0.0213115	12.4026	0	0	5.1985	0	1.09861	9.2323	0	1	0	0	0	0	0	8.41817	9.23021	9.02039	0	9.2323	2.48491	7.89283
2014	中华通信系统有限责任公司	0	3.52636	13.9108	0.255133	0.0126709	12.3986	0	0	4.82028	0	0	9.02039	0	1	0	0	0	0	0	9.23021	0	8.87207	0	9.02039	0	6.24804
2015	中华通信系统有限责任公司	0	3.52636	14.0779	0.315748	0.0019908	12.53	4.59512	0	6.57647	0	0	8.87207	0	1	0	0	0	0	0	0	0	10.8966	0	8.87207	0	7.90286
2016	中华通信系统有限责任公司	0	3.52636	14.7318	0.52	0.0117824	14.2855	5.0814	0	0	0	0	10.8966	0	0	0	0	0	0	0	0	0	11.9935	2.94444	10.8966	0	0
2017	中华通信系统有限责任公司	0	3.58352	16.0016	0.494382	0.0009074	15.4448	6.83626	9.0573	9.91803	0	2.94444	11.9935	1	1	0	18.9752	0	0	0	0	0	0	0	11.9935	3.4012	8.69366
2018	中华通信系统有限责任公司	0	3.58352	15.9788	0.563218	0.109965	15.2971	6.8742	4.20469	0	0	0	0	1	0	0	0	0	0	0	0				0	0	7.34537
2013	中博农畜牧科技股份有限公司	1	2.83321	11.4933	0.608774	0.0589429	10.7333	0	0	8.48591	0	0.693147	9.12402	0	1	0	0	0	0	0	8.75724	0	9.72328	0.693147	9.12402	2.07944	0
2014	中博农畜牧科技股份有限公司	0	2.83321	12.9786	0.388054	0.0692371	12.8897	0	0	8.25245	0	0.693147	9.72328	0	1	0	0	0	0	0	0	0	9.41662	2.07944	9.72328	2.07944	0
2015	中博农畜牧科技股份有限公司	0	2.83321	13.1189	0.383026	0.0962945	12.8951	3.52636	7.54168	8.47616	0	2.07944	9.41662	1	1	0	16.0171	0	0	0	0	0	8.63159	1.79176	9.41662	3.09104	0
2016	中博农畜牧科技股份有限公司	1	2.83321	13.3925	0.516259	0.0559928	12.5529	3.21888	0	8.79513	0	1.79176	8.63159	0	1	0	0	0	0	0	0	0	8.57433	0	8.63159	2.94444	0
2017	中博农畜牧科技股份有限公司	0	2.94444	13.4922	0.584227	-0.0129992	11.5851	3.04452	0	6.72022	0	0	8.57433	0	1	0	0	0	0	0	0	0	0	0.693147	8.57433	0	0
2018	中博农畜牧科技股份有限公司	0	2.94444	13.5122	0.635589	-0.0533387	11.2882	2.94444	0	5.76519	0	0.693147	0	0	1	0	0	0	0	0	0				0	2.07944	0
2013	中卫莱康科技发展（北京）有限公司	0	2.63906	11.8406	0.327929	0.274965	11.1391	0	0	6.80239	0	0	9.23834	0	1	0	0	0	0	0	0	6.94588	8.26385	0	9.23834	0	0
2014	中卫莱康科技发展（北京）有限公司	0	2.63906	11.7192	1.77203	-0.281	10.0214	0	0	0	0	0	8.26385	0	0	0	0	0	0	0	6.94588	6.67069	7.97522	0	8.26385	0	0
2015	中卫莱康科技发展（北京）有限公司	0	2.63906	10.7987	0.82728	-0.606111	10.1826	3.21888	0	0	0	0	7.97522	0	0	0	0	0	0	0	6.67069	5.95029	8.81626	0	7.97522	0	5.21494
2016	中卫莱康科技发展（北京）有限公司	0	2.63906	10.2128	1.01035	-0.761083	9.53698	2.3979	0	4.51086	0	0	8.81626	0	1	0	0	0	0	0	5.95029	1.57171	8.07807	2.70805	8.81626	0	4.77069
2017	中卫莱康科技发展（北京）有限公司	1	2.77259	10.3706	0.792717	0.209853	10.0634	2.3979	0	3.3673	0	2.70805	8.07807	0	1	0	0	0	0	0	1.57171	0	0	0	8.07807	3.33221	0
2018	中卫莱康科技发展（北京）有限公司	1	2.77259	10.2269	0.936749	-0.176798	6.12905	1.94591	0	0	0	0	0	0	0	0	0	0	0	0	0				0	0	0
2013	中咨公路养护检测技术有限公司	0	2.30259	11.8056	0.195015	0.0664328	10.3027	0	6.06611	8.1792	0	0	8.82849	1	1	0	14.2427	0	0	0	2.1873	0	9.00761	0	8.82849	0	0
2014	中咨公路养护检测技术有限公司	1	2.99573	9.4358	0.840198	0.0004789	11.1353	0	0	7.0992	0	0	9.00761	0	1	0	0	0	0	0	0	7.44325	8.79513	0.693147	9.00761	0	0
2015	中咨公路养护检测技术有限公司	1	2.99573	12.2206	0.011029	0.145023	11.3364	4.11087	0	7.11233	0	0.693147	8.79513	0	1	0	0	0	0	0	7.44325	0	10.0247	1.60944	8.79513	2.07944	0
2016	中咨公路养护检测技术有限公司	0	2.99573	12.3667	0.0092265	0.1373	11.2014	3.49651	0	6.81454	0	1.60944	10.0247	0	1	0	0	0	0	0	0	0	0	0	10.0247	2.83321	0
2017	中咨公路养护检测技术有限公司	0	3.09104	14.5087	0.375093	0.139116	15.0393	0	0	0	0	0	0	0	0	0	0	0	0	0	0	0	0	0	0	0	0
2018	中咨公路养护检测技术有限公司	0	3.46574	14.691	0.410413	0.0993525	15.0683	0	0	0	0	0	0	0	0	0	0	0	0	0	0				0	0	0
2013	中咨泰克交通工程集团有限公司	0	3.2581	11.9432	0.0134233	0.0866274	13.1038	0	0	8.32288	0	0.693147	10.4893	0	1	0	0	0	0	0	0	0	10.5612	0.693147	10.4893	2.07944	0
2014	中咨泰克交通工程集团有限公司	0	3.2581	9.4358	0.840198	0.0004789	12.815	0	0	7.28688	0	0.693147	10.5612	0	1	0	0	0	0	0	0	7.44325	10.6311	0.693147	10.5612	2.07944	0
2015	中咨泰克交通工程集团有限公司	0	3.2581	12.2206	0.011029	0.145023	12.9864	4.11087	0	7.67555	0	0.693147	10.6311	0	1	0	0	0	0	0	7.44325	0	10.0247	0	10.6311	2.07944	0
2016	中咨泰克交通工程集团有限公司	0	3.2581	12.3667	0.0092265	0.1373	11.2014	4.85981	0	6.81454	0	0	10.0247	0	1	0	0	0	0	0	0	0	10.9399	0	10.0247	0	0
2017	中咨泰克交通工程集团有限公司	0	3.33221	14.0779	0.660952	0.0795954	13.7067	5.54908	0	8.71424	0	0	10.9399	0	1	0	0	0	0	0	0	0	0	0	10.9399	0	0
2018	中咨泰克交通工程集团有限公司	0	3.33221	14.221	0.639848	0.061976	13.4655	5.54908	6.48158	8.75385	0	0	0	1	1	0	15.2337	0	0	0	0				0	0	0
2013	中商流通生产力促进中心有限公司	1	2.94444	11.5573	0.247982	0.0732925	11.0256	0	0	8.17414	0	0.693147	10.9612	0	1	0	0	0	0	0	0	0	5.92158	0	10.9612	2.07944	0
2014	中商流通生产力促进中心有限公司	0	2.94444	12.0538	0.550613	0.0225672	11.0676	0	5.39816	0	0	0	5.92158	1	0	0	0	0	0	0	0	0	5.92158	0	5.92158	0	0
2015	中商流通生产力促进中心有限公司	0	2.94444	11.9599	0.495178	0.0132639	10.7097	3.71357	5.39816	5.98896	0	0	5.92158	1	1	0	11.3801	0	0	0	0	0	9.20503	0	5.92158	0	0
2016	中商流通生产力促进中心有限公司	0	2.94444	12.1826	0.576255	0.0117323	11.4351	3.04452	5.1985	6.18002	0	0	9.20503	1	1	0	11.3709	0	0	0	0	0	9.92716	0	9.20503	0	0
2017	中商流通生产力促进中心有限公司	0	3.04452	13.2302	0.594243	0.0135748	12.6523	4.84419	0	6.09807	11.9034	0	9.92716	0	1	1	0	14.025	0	0	0	0	0	0	9.92716	0	0
2018	中商流通生产力促进中心有限公司	0	3.04452	13.0783	0.501586	0.0307245	12.4925	4.11087	0	6.7901	0	0	0	0	1	0	0	0	0	0	0				0	0	0
2013	中国万宝工程公司	0	3.52636	12.2539	0.667382	0.0060819	13.9978	0	0	9.42505	0	0	10.9418	0	1	0	0	0	0	0	0	0	11.0242	2.70805	10.9418	0	0
2014	中国万宝工程公司	0	3.52636	9.02293	0.0991556	0.0455971	14.152	0	0	9.73619	0	2.70805	11.0242	0	1	0	0	0	0	0	0	0	10.9471	2.3979	11.0242	3.33221	0
2015	中国万宝工程公司	0	3.52636	13.5641	0.393069	0.105623	14.0779	0	0	10.7322	0	2.3979	10.9471	0	1	0	0	0	0	0	0	0	9.89802	1.38629	10.9471	3.21888	0
2016	中国万宝工程公司	0	3.52636	12.3831	0.665809	0.0604139	12.4466	3.80666	0	9.19979	0	1.38629	9.89802	0	1	0	0	0	0	0	0	0	7.06817	0	9.89802	2.70805	0
2017	中国万宝工程公司	0	3.63759	14.2855	0.146816	0.28475	12.1467	1.79176	0	0	0	0	7.06817	0	0	0	0	0	0	0	0	0	0	0	7.06817	0	0
2018	中国万宝工程公司	0	3.63759	14.9141	0.086246	0.039855	12.282	2.19722	0	0	0	0	0	0	0	0	0	0	0	0	0				0	0	7.03262
2013	中国中原对外工程有限公司	0	3.58352	9.93057	0.536208	-0.0649698	14.9469	0	0	9.15736	0	0	10.386	0	1	0	0	0	0	0	0	0	10.4424	0	10.386	0	10.7995
2014	中国中原对外工程有限公司	0	3.58352	9.85886	0.56933	-0.0676043	15.2265	0	0	9.6964	0	0	10.4424	0	1	0	0	0	0	0	0	0	10.7356	1.79176	10.4424	0	10.7995
2015	中国中原对外工程有限公司	0	3.58352	12.8321	0.338602	-0.0966025	15.4448	0	0	0	0	1.79176	10.7356	0	0	0	0	0	0	0	0	0	10.8926	0	10.7356	2.94444	10.7995
2016	中国中原对外工程有限公司	0	3.58352	14.8802	0.482759	0.0359069	14.4574	1.79176	5.16479	9.25091	0	0	10.8926	1	1	0	14.4099	0	0	0	0	0	11.283	3.49651	10.8926	0	0
2017	中国中原对外工程有限公司	0	3.52636	14.8802	0.482759	0.0151783	14.5087	5.51343	0	8.95493	0	3.49651	11.283	0	1	0	0	0	0	0	0	0	0	4.59512	11.283	3.58352	0
2018	中国中原对外工程有限公司	0	3.52636	14.771	0.692308	0.0379942	14.6484	5.70044	0	8.91422	0	4.59512	0	0	1	0	0	0	0	0	0				0	3.85015	0
2013	中国交通信息中心有限公司	0	2.89037	12.5753	0.412919	0.15986	12.1539	0	7.28001	7.81561	0	0	8.06495	1	1	1	15.0945	0	0	0	0	0	8.73231	0	8.06495	0	0
2014	中国交通信息中心有限公司	0	2.89037	12.5326	0.325816	0.0650579	12.0655	0	8.27868	6.81454	0	0	8.73231	1	1	0	15.0919	0	0	0	0	0	9.4342	0	8.73231	0	6.01127
2015	中国交通信息中心有限公司	0	2.89037	12.662	0.364627	0.0499743	12.0674	3.49651	7.39695	6.35089	0	0	9.4342	1	1	0	13.7455	0	0	0	0	0	9.93232	0	9.4342	0	6.49224
2016	中国交通信息中心有限公司	0	2.89037	12.6077	0.292867	0.0443899	12.7507	3.43399	7.13966	0	0	0	9.93232	1	0	0	0	0	0	0	0	0	10.903	0	9.93232	0	3.43399
2017	中国交通信息中心有限公司	0	3.80666	13.9108	0.78294	0.0354218	14.3461	5.1985	9.2196	8.97651	12.1804	0	10.903	1	1	1	18.1959	14.025	8.50936	13.3251	0	0	0	0	10.903	0	0
2018	中国交通信息中心有限公司	0	3.80666	14.9787	0.285266	0.0447356	14.4033	5.43372	7.4961	8.09102	0	0	0	1	1	0	15.5862	0	0	0	0				0	0	0
2013	中国京冶工程技术有限公司	0	3.29584	13.9978	0.481562	0.03141	14.604	0	9.38765	0	0	3.80666	11.882	1	0	0	0	0	0	0	0	0	12.0217	3.58352	11.882	3.66356	0
2014	中国京冶工程技术有限公司	0	3.29584	14.152	0.516271	0.0343429	14.4033	0	7.86365	0	0	3.58352	12.0217	1	0	0	0	0	0	0	0	0	11.8338	3.82864	12.0217	3.61092	0
2015	中国京冶工程技术有限公司	0	3.29584	14.2855	0.530604	0.0326825	14.691	0	7.95893	7.92226	0	3.82864	11.8338	1	1	0	15.8805	0	0	0	0	7.1333	12.0625	4.62497	11.8338	3.66356	0
2016	中国京冶工程技术有限公司	0	3.29584	14.3461	0.578486	0.0185753	13.4331	5.93754	8.34972	8.70996	0	4.62497	12.0625	1	1	0	17.0593	0	0	0	7.1333	7.83412	13.0615	0	12.0625	3.85015	0
2017	中国京冶工程技术有限公司	0	3.43399	15.4832	0.584906	0.0029355	14.8088	7.24779	0	10.1591	0	0	13.0615	0	1	0	0	0	0	0	7.83412	8.18728	0	0	13.0615	0	10.7995
2018	中国京冶工程技术有限公司	0	3.43399	15.5019	0.518518	0.08323	14.8802	7.2086	10.1245	9.99374	0	0	0	1	1	0	20.2158	0	0	0	8.18728				0	0	10.7995
2013	中国公路工程咨询集团有限公司	0	3.55535	15.2971	0.409091	0.0209573	14.5087	0	9.17274	9.90099	5.45532	2.77259	12.2305	1	1	1	19.0736	14.025	8.50936	13.3251	9.24598	9.36007	12.4118	2.94444	12.2305	3.3673	0
2014	中国公路工程咨询集团有限公司	0	3.55535	15.4832	0.490566	0.0141689	14.691	0	9.36572	9.72514	0	2.94444	12.4118	1	1	0	19.0907	0	0	0	9.36007	7.56978	12.572	2.89037	12.4118	3.4012	0
2015	中国公路工程咨询集团有限公司	0	3.55535	14.221	0.201604	0.021438	14.8451	3.46574	9.18512	10.1443	0	2.89037	12.572	1	1	0	19.3293	0	0	0	7.56978	9.94581	8.92412	2.30259	12.572	3.4012	0
2016	中国公路工程咨询集团有限公司	0	3.55535	14.221	0.226394	0.080522	12.3047	5.27811	0	0	0	2.30259	8.92412	0	0	0	0	0	0	0	9.94581	10.0528	8.92944	1.79176	8.92412	3.17805	8.50249
2017	中国公路工程咨询集团有限公司	0	3.52636	14.3461	0.249451	0.0632129	12.4034	4.00733	0	0	0	1.79176	8.92944	0	0	0	0	0	0	0	10.0528	9.68101	0	2.77259	8.92944	2.94444	4.98361
2018	中国公路工程咨询集团有限公司	0	3.52636	13.9978	0.349792	0.0212125	12.2327	4.21951	0	0	0	2.77259	0	0	0	0	0	0	0	0	9.68101				0	3.3673	0
2013	中国农业机械化科学研究院	1	3.8712	16.4546	0.178571	0.15	12.9238	0	10.1245	9.16764	0	3.43399	11.3601	1	1	0	19.6506	0	0	0	0	0	10.0169	3.85015	11.3601	3.55535	6.94505
2014	中国农业机械化科学研究院	1	3.8712	16.4546	0.185714	0.228571	12.482	0	10.1245	0	0	3.85015	10.0169	1	0	0	0	0	0	0	0	0	10.8595	3.52636	10.0169	3.68888	0
2015	中国农业机械化科学研究院	1	3.8712	16.4546	0.228571	0.264286	12.3879	7.38709	10.1245	6.58064	0	3.52636	10.8595	1	1	0	16.9146	0	0	0	0	0	13.0615	3.71357	10.8595	3.58352	0
2016	中国农业机械化科学研究院	1	3.8712	16.4546	0.3	0.335714	15.7176	4.84419	10.1245	13.6356	0	3.71357	13.0615	1	1	0	20.2158	0	0	0	0	0	13.0615	5.01728	13.0615	3.63759	0
2017	中国农业机械化科学研究院	0	3.04452	16.6487	0.263636	0.118182	15.7176	7.38709	0	14.3461	0	5.01728	13.0615	0	1	0	0	0	0	0	0	0	0	4.93447	13.0615	3.93183	0
2018	中国农业机械化科学研究院	0	3.04452	16.6487	0.25	0.108333	15.7176	7.38709	10.1245	14.221	0	4.93447	0	1	1	0	20.2158	0	0	0	0				0	3.91202	0
2013	中国制浆造纸研究院	0	3.8712	14.4033	0.888889	0.0290589	11.6238	0	7.95718	0	0	2.19722	9.88293	1	0	0	0	0	0	0	0	0	10.1204	2.70805	9.88293	3.13549	0
2014	中国制浆造纸研究院	0	3.8712	14.3461	0.882353	0.0296171	11.7042	0	8.08549	0	0	2.70805	10.1204	1	0	0	0	0	0	0	0	0	10.4884	3.21888	10.1204	3.33221	0
2015	中国制浆造纸研究院	0	3.8712	14.3461	0.882353	0.0449206	11.7473	4.30406	8.69131	0	0	3.21888	10.4884	1	0	0	0	0	0	0	0	6.23576	10.4917	3.04452	10.4884	3.49651	0
2016	中国制浆造纸研究院	0	3.8712	14.3461	0.882353	0.0254006	11.9301	4.3438	9.08478	8.81314	0	3.04452	10.4917	1	1	0	17.8977	0	0	0	6.23576	6.92659	10.6949	2.83321	10.4917	3.43399	0
2017	中国制浆造纸研究院	0	3.04452	14.3461	0.823529	0.0297994	12.1405	4.3438	9.91354	7.05272	0	2.83321	10.6949	1	1	0	16.9653	0	0	0	6.92659	7.26714	8.59323	3.33221	10.6949	3.3673	0
2018	中国制浆造纸研究院	0	3.04452	14.3461	0.823529	0.0323706	12.1565	4.55388	8.04687	6.61473	0	3.33221	8.59323	1	1	0	14.6599	0	0	0	7.26714				8.59323	3.52636	0
2013	中国华云气象科技集团公司	0	3.29584	13.0263	0.628778	0.0302018	12.0985	0	6.75344	7.93738	0.693147	0	7.95156	1	1	1	14.6893	7.93738	6.75344	13.3251	9.76924	8.8219	7.83716	1.60944	7.95156	0	7.6014
2014	中国华云气象科技集团公司	0	3.29584	13.0292	0.613155	0.0531285	11.3918	0	6.37502	6.11147	2.19722	1.60944	7.83716	1	1	1	12.4826	8.18897	8.45297	13.3251	8.8219	7.58102	7.76896	1.09861	7.83716	2.83321	5.36129
2015	中国华云气象科技集团公司	0	3.29584	13.1655	0.632108	0.0711373	10.7298	2.48491	5.82305	5.3799	0	1.09861	7.76896	1	1	0	11.1954	0	0	0	7.58102	7.91452	9.24252	0.693147	7.76896	2.48491	6.89163
2016	中国华云气象科技集团公司	0	3.29584	13.1463	0.62067	0.0433625	10.9188	2.83321	6.27664	9.4554	0	0.693147	9.24252	1	1	0	15.7301	0	0	0	7.91452	0	8.27894	0	9.24252	2.07944	7.15383
2017	中国华云气象科技集团公司	0	3.3673	13.1329	0.597116	0.0805534	10.742	2.83321	7.35883	2.83321	0	0	8.27894	1	1	0	10.1308	0	0	0	0	0	0	0	8.27894	0	6.64639
2018	中国华云气象科技集团公司	0	3.3673	13.1245	0.524182	0.132963	11.1027	2.30259	6.6053	2.83321	0	0	0	1	1	0	9.37662	0	0	0	0				0	0	7.19218
2013	中国华大集成电路设计集团有限公司	0	3.52636	15.1505	0.11589	0.457093	10.3606	0	0	0	0	0	8.45041	0	0	0	0	0	0	0	0	0	8.12356	0	8.45041	0	0
2014	中国华大集成电路设计集团有限公司	0	3.52636	13.9978	0.0423567	0.0846417	9.03396	0	0	0	0	0	8.12356	0	0	0	0	0	0	0	0	0	6.62672	0	8.12356	0	0
2015	中国华大集成电路设计集团有限公司	0	3.52636	13.9108	0.0439073	0.0732055	8.7791	1.60944	0	7.5148	0	0	6.62672	0	1	0	0	0	0	0	0	0	7.26473	0	6.62672	0	0
2016	中国华大集成电路设计集团有限公司	0	3.52636	13.3525	0.0681663	0.0026756	9.48441	0	0	0	0	0	7.26473	0	0	0	0	0	0	0	0	0	10.4371	2.3979	7.26473	0	0
2017	中国华大集成电路设计集团有限公司	0	3.3673	15.6073	0.95	0.000557	14.6484	4.91265	0	0	0	2.3979	10.4371	0	0	0	0	0	0	0	0	0	0	2.3979	10.4371	3.21888	0
2018	中国华大集成电路设计集团有限公司	0	3.3673	15.7026	0.939394	0.0116965	14.9469	4.91265	5.14749	0	0	2.3979	0	1	0	0	0	0	0	0	0				0	3.21888	5.01728
2013	中国华电工程（集团）有限公司	0	3.29584	15.1505	0.11589	0.457093	15.7176	0	8.08364	8.88198	5.45959	3.29584	12.5727	1	1	1	16.9652	14.025	8.50936	13.3251	0	0	12.4472	2.30259	12.5727	3.52636	8.14177
2014	中国华电工程（集团）有限公司	0	3.29584	13.9978	0.0423567	0.0846417	15.7176	0	7.72753	10.0803	0	2.30259	12.4472	1	1	0	17.8074	0	0	0	0	0	12.0091	4.80402	12.4472	3.17805	0
2015	中国华电工程（集团）有限公司	0	3.29584	13.9108	0.0439073	0.0732055	15.6401	1.60944	10.1245	9.64543	0	4.80402	12.0091	1	1	0	20.2158	0	0	0	0	18.7488	12.1534	4.66344	12.0091	3.89182	6.64898
2016	中国华电工程（集团）有限公司	0	3.29584	16.4546	0.471429	0.0329033	15.6238	5.14749	8.09071	8.12118	0	4.66344	12.1534	1	1	0	16.2113	0	0	0	18.7488	0	10.4371	2.3979	12.1534	3.8712	7.4061
2017	中国华电工程（集团）有限公司	0	3.3673	15.6073	0.95	0.000557	14.6484	4.91265	0	0	0	2.3979	10.4371	0	0	0	0	0	0	0	0	0	0	2.3979	10.4371	3.21888	0
2018	中国华电工程（集团）有限公司	0	3.3673	15.7026	0.939394	0.0116965	14.9469	4.91265	5.14749	0	0	2.3979	0	1	0	0	0	0	0	0	0				0	3.21888	5.01728
2013	中国印钞造币总公司	0	3.66356	16.4546	0.471429	0.0857143	15.7176	0	0	0	0	4.04305	9.01177	0	0	0	0	0	0	0	0	0	9.0299	3.78419	9.01177	3.71357	10.7995
2014	中国印钞造币总公司	0	3.66356	16.4546	0.471429	0.107143	15.7176	0	0	0	0	3.78419	9.0299	0	0	0	0	0	0	0	0	0	7.40914	3.43399	9.0299	3.66356	10.7995
2015	中国印钞造币总公司	0	3.66356	16.4546	0.471429	0.114286	15.7176	5.01728	0	0	0	3.43399	7.40914	0	0	0	0	0	0	0	0	0	9.51281	3.09104	7.40914	3.55535	10.7995
2016	中国印钞造币总公司	0	3.66356	16.4546	0.471429	0.0207562	15.7176	0	0	1.38629	0	3.09104	9.51281	0	1	0	0	0	0	0	0	0	12.5365	4.83628	9.51281	3.46574	10.7995
2017	中国印钞造币总公司	0	2.30259	16.6487	0.627273	0.0209091	15.7176	6.27476	0	5.50533	0	4.83628	12.5365	0	1	0	0	0	0	0	0	0	0	5.17615	12.5365	3.89182	10.7995
2018	中国印钞造币总公司	0	2.30259	16.6487	0.328125	0.0065704	15.7176	6.44731	0	2.3979	0	5.17615	0	0	1	0	0	0	0	0	0				0	3.97029	10.7995
2013	中国四维测绘技术有限公司	0	3.29584	13.9978	0.261232	0.0115242	10.0965	0	7.67276	3.55535	0	0.693147	8.35656	1	1	0	11.1987	0	0	0	0	0	7.3908	1.09861	8.35656	2.07944	0
2014	中国四维测绘技术有限公司	0	3.29584	14.5087	0.13224	0.457093	10.218	0	7.67276	7.54856	0	1.09861	7.3908	1	1	0	15.2203	0	0	0	0	0	7.54062	0	7.3908	2.48491	8.21365
2015	中国四维测绘技术有限公司	0	3.29584	14.4033	0.082195	0.0137611	10.4227	2.3979	10.1245	10.2835	0	0	7.54062	1	1	0	20.2158	0	0	0	0	0	9.89802	0.693147	7.54062	0	10.7995
2016	中国四维测绘技术有限公司	0	3.29584	12.3831	0.665809	0.0604139	12.4466	2.30259	2.30259	9.19979	0	0.693147	9.89802	1	1	0	11.3969	0	0	0	0	0	9.95061	0	9.89802	2.07944	0
2017	中国四维测绘技术有限公司	0	3.3673	15.5203	0.0640265	0.0314755	12.9068	2.56495	8.43185	0	0	0	9.95061	1	0	0	0	0	0	0	0	0	5.70711	2.56495	9.95061	0	0
2018	中国四维测绘技术有限公司	0	3.3673	15.6873	0.0473271	0.0258226	12.5346	4.66344	0	0	0	2.56495	5.70711	0	0	0	0	0	0	0	0				5.70711	3.29584	0
2013	中国国信信息总公司	0	3.2581	11.9909	0.500713	0.107675	10.1962	0	0	6.89771	0	0	8.14642	0	1	0	0	0	0	0	0	0	7.85593	0	8.14642	0	0
2014	中国国信信息总公司	0	3.2581	11.9517	0.40682	0.116975	10.1381	0	0	6.85751	0	0	7.85593	0	1	0	0	0	0	0	0	0	8.25738	0	7.85593	0	0
2015	中国国信信息总公司	0	3.2581	12.2063	0.562939	0.0964059	10.9988	3.71357	0	6.84268	0	0	8.25738	0	1	0	0	0	0	0	0	0	9.10041	0	8.25738	0	0
2016	中国国信信息总公司	0	3.2581	11.8061	0.323079	0.0305833	11.762	3.04452	0	7.53209	0	0	9.10041	0	1	0	0	0	0	0	0	0	10.6241	0	9.10041	0	0
2017	中国国信信息总公司	0	3.33221	13.6581	0.71397	-0.0258942	12.9977	5.16479	8.60429	0	0	0	10.6241	1	0	0	0	0	0	0	0	0	0	0	10.6241	0	0
2018	中国国信信息总公司	0	3.33221	15.556	0.964912	0.0008905	14.8088	5.1985	8.96584	0	0	0	0	1	0	0	0	0	0	0	0				0	0	0
2013	中国地质矿业总公司	0	3.33221	12.9679	0.782443	-0.0859801	13.3025	0	0	0	0	1.94591	10.2034	0	0	0	0	0	0	0	0	0	10.0368	0	10.2034	2.99573	0
2014	中国地质矿业总公司	0	3.33221	13.0622	0.745179	-0.0393793	13.2212	0	0	0	0	0	10.0368	0	0	0	0	0	0	0	0	0	8.94351	1.38629	10.0368	0	0
2015	中国地质矿业总公司	0	3.33221	12.91	0.778597	-0.0766162	13.2586	2.83321	0	0	0	1.38629	8.94351	0	0	0	0	0	0	0	0	0	7.52456	1.38629	8.94351	2.70805	0
2016	中国地质矿业总公司	0	3.33221	13.2067	0.696558	0.0067779	13.5331	2.77259	0	9.63293	0	1.38629	7.52456	0	1	0	0	0	0	0	0	0	8.86475	1.94591	7.52456	2.70805	0
2017	中国地质矿业总公司	0	3.52636	14.2855	0.625	0.0254063	14.152	3.7612	0	0	0	1.94591	8.86475	0	0	0	0	0	0	0	0	0	0	2.30259	8.86475	2.99573	0
2018	中国地质矿业总公司	0	3.52636	14.2855	0.589464	0.0631106	14.0779	3.09104	0	0	0	2.30259	0	0	0	0	0	0	0	0	0				0	3.17805	0
2013	中国大唐集团科学技术研究院有限公司	0	1.94591	11.3347	0.0767962	-0.19444	6.40523	0	0	0	0	4.26268	9.58775	0	0	0	0	0	0	0	0	0	10.579	2.56495	9.58775	3.78419	0
2014	中国大唐集团科学技术研究院有限公司	0	1.94591	15.1238	0.945946	-0.0081614	11.099	0	0	0	0	2.56495	10.579	0	0	0	0	0	0	0	0	0	10.3351	4.82028	10.579	3.29584	0
2015	中国大唐集团科学技术研究院有限公司	0	1.94591	15.2265	0.97561	0.0131129	12.537	4.30406	0	9.30874	0	4.82028	10.3351	0	1	0	0	0	0	0	0	0	11.1569	5.17615	10.3351	3.89182	7.59287
2016	中国大唐集团科学技术研究院有限公司	0	1.94591	13.809	0.726645	0.0911206	12.9593	6.13773	0	9.11096	0	5.17615	11.1569	0	1	0	0	0	0	0	0	0	10.24	5.17615	11.1569	3.97029	0
2017	中国大唐集团科学技术研究院有限公司	0	2.19722	14.0779	0.60516	0.0843554	13.1885	6.48616	0	0	0	5.17615	10.24	0	0	0	0	0	0	0	0	0	0	5.17615	10.24	3.97029	8.51739
2018	中国大唐集团科学技术研究院有限公司	0	2.19722	14.3461	0.464707	0.0783353	13.2112	6.45205	7.55852	0	0	5.17615	0	1	0	0	0	0	0	0	0				0	3.97029	7.82044
2013	中国大唐集团科技工程有限公司	0	2.30259	10.8176	0.379547	0.0020845	10.0856	0	5.76519	0	0	1.79176	7.80751	1	0	0	0	0	0	0	0	0	11.2402	2.30259	7.80751	2.94444	0
2014	中国大唐集团科技工程有限公司	0	2.70805	15.1238	0.945946	-0.0081614	14.4574	0	0	0	0	2.30259	11.2402	0	0	0	0	0	0	0	0	0	11.8874	0	11.2402	3.17805	0
2015	中国大唐集团科技工程有限公司	0	2.70805	15.2265	0.97561	0.0131129	15.2506	4.30406	0	8.64224	0	0	11.8874	0	1	0	0	0	0	0	0	0	11.8095	2.70805	11.8874	0	0
2016	中国大唐集团科技工程有限公司	0	2.70805	15.2971	0.977273	0.0187118	14.9787	3.68888	0	0	0	2.70805	11.8095	0	0	0	0	0	0	0	0	0	10.7898	3.2581	11.8095	3.33221	0
2017	中国大唐集团科技工程有限公司	0	2.83321	15.2265	0.926829	0.024072	14.9469	3.43399	0	0	0	3.2581	10.7898	0	0	0	0	0	0	0	0	0	0	2.63906	10.7898	3.52636	0
2018	中国大唐集团科技工程有限公司	0	2.83321	15.3841	0.958333	0.0044225	14.9469	3.7612	0	7.66059	0	2.63906	0	0	1	0	0	0	0	0	0				0	3.29584	5.56068
2013	中国大恒（集团）有限公司	0	3.46574	14.5087	0.483827	0.036298	14.152	0	0	0	4.82028	0	9.03145	0	0	1	0	0	0	0	9.30184	9.27322	8.97816	0	9.03145	0	0
2014	中国大恒（集团）有限公司	0	3.46574	14.5574	0.476191	0.034441	14.2855	0	0	0	0	0	8.97816	0	0	0	0	0	0	0	9.27322	9.22856	9.15588	1.09861	8.97816	0	0
2015	中国大恒（集团）有限公司	0	3.46574	14.5087	0.428353	0.03077	13.9108	4.82831	0	0	0	1.09861	9.15588	0	0	0	0	0	0	0	9.22856	8.80562	9.99118	0	9.15588	2.48491	0
2016	中国大恒（集团）有限公司	0	3.46574	14.5087	0.415767	0.027147	14.5574	3.85015	0	0	0	0	9.99118	0	0	0	0	0	0	0	8.80562	0	11.5657	3.21888	9.99118	0	0
2017	中国大恒（集团）有限公司	0	3.52636	15.9556	0.447059	0.0551972	15.7176	5.86647	0	0	0	3.21888	11.5657	0	0	0	0	0	0	0	0	0	0	4.72739	11.5657	3.49651	0
2018	中国大恒（集团）有限公司	0	3.52636	15.9673	0.430233	0.0626437	15.7176	5.97381	0	0	0	4.72739	0	0	0	0	0	0	0	0	0				0	3.8712	0
2013	中国建材检验认证集团股份有限公司	1	3.55535	13.0235	0.427606	0.159145	12.3039	0	9.15059	8.95751	0	0.693147	10.6706	1	1	0	18.1079	0	0	0	0	0	9.91492	3.43399	10.6706	2.07944	0
2014	中国建材检验认证集团股份有限公司	0	3.55535	13.021	0.341542	0.16056	12.3251	0	8.93958	8.99492	0	3.43399	9.91492	1	1	0	17.9342	0	0	0	0	0	9.92579	3.43399	9.91492	3.55535	0
2015	中国建材检验认证集团股份有限公司	0	3.55535	13.2482	0.367222	0.174396	12.4163	5.59099	9.63554	9.19918	0	3.43399	9.92579	1	1	0	18.8346	0	0	0	0	0	9.59553	3.4012	9.92579	3.55535	0
2016	中国建材检验认证集团股份有限公司	0	3.55535	13.9108	0.230637	0.0991136	12.6096	4.72739	9.23698	9.15525	0	3.4012	9.59553	1	1	0	18.392	0	0	0	0	0	10.9646	4.63473	9.59553	3.55535	0
2017	中国建材检验认证集团股份有限公司	1	3.61092	15.0683	0.197739	0.129845	13.9108	6.80017	10.1245	10.601	0	4.63473	10.9646	1	1	0	20.2158	0	0	0	0	0	10.6553	4.82028	10.9646	3.85015	0
2018	中国建材检验认证集团股份有限公司	1	3.61092	15.2018	0.210143	0.140829	14.0779	6.95464	10.1245	10.5793	0	4.82028	10.6553	1	1	0	20.2158	0	0	0	0				10.6553	3.89182	0
2013	中国建筑材料科学研究总院	1	3.8712	14.5087	0.187287	0.07659	12.7041	0	10.1245	8.76904	0	4.26268	10.4927	1	1	0	20.2158	0	0	0	9.8635	10.0618	10.2087	4.83628	10.4927	3.78419	9.85849
2014	中国建筑材料科学研究总院	1	3.8712	14.4033	0.197687	0.0560472	12.7722	0	10.1245	9.01311	0	4.83628	10.2087	1	1	0	20.2158	0	0	0	10.0618	10.3097	11.6059	4.89035	10.2087	3.89182	9.66897
2015	中国建筑材料科学研究总院	1	3.8712	14.5574	0.187341	0.142501	12.8582	5.82895	10.1245	10.152	0	4.89035	11.6059	1	1	0	20.2158	0	0	0	10.3097	0	11.3248	5.0814	11.6059	3.91202	10.4689
2016	中国建筑材料科学研究总院	1	3.8712	14.604	0.136664	0.129323	12.8978	5.79301	10.1245	9.40261	0	5.0814	11.3248	1	1	0	20.2158	0	0	0	0	0	11.1348	4.64439	11.3248	3.95124	10.5478
2017	中国建筑材料科学研究总院	1	3.8712	14.6484	0.139396	0.0658774	12.7777	5.78996	10.1245	9.51355	0	4.64439	11.1348	1	1	0	20.2158	0	0	0	0	0	11.3242	4.89784	11.1348	3.85015	10.7995
2018	中国建筑材料科学研究总院	1	3.8712	14.7318	0.138758	0.066196	12.6951	5.87774	8.44763	9.36083	0	4.89784	11.3242	1	1	0	17.8082	0	0	0	0				11.3242	3.91202	0
2013	中国建筑科学研究院	0	2.89037	14.4033	0.492806	0.102363	13.5682	0	10.1245	8.25453	1.09861	4.07754	11.0016	1	1	1	18.9702	8.94755	8.50936	13.3251	0	0	10.7422	3.68888	11.0016	3.73767	0
2014	中国建筑科学研究院	0	2.89037	14.4033	0.396978	0.0885167	13.5929	0	10.1245	9.27454	0	3.68888	10.7422	1	1	0	20.075	0	0	0	0	0	10.9979	3.78419	10.7422	3.63759	0
2015	中国建筑科学研究院	0	2.89037	14.5087	0.387601	0.0994585	13.6135	6.85751	10.1245	8.71177	0	3.78419	10.9979	1	1	0	19.4499	0	0	0	0	0	11.0578	3.33221	10.9979	3.66356	0
2016	中国建筑科学研究院	0	2.89037	14.604	0.383513	0.0577045	13.6289	6.96224	10.1245	9.16962	0	3.33221	11.0578	1	1	0	19.4887	0	0	0	0	0	11.5001	3.13549	11.0578	3.52636	0
2017	中国建筑科学研究院	0	2.99573	14.7318	0.38904	0.044388	13.7829	6.68586	10.1245	8.5591	0	3.13549	11.5001	1	1	0	19.1516	0	0	0	0	0	10.9124	3.66356	11.5001	3.46574	0
2018	中国建筑科学研究院	0	2.99573	14.771	0.384615	0.0547769	13.9108	7.3304	8.36823	8.95712	0	3.66356	10.9124	1	1	0	17.325	0	0	0	0				10.9124	3.63759	0
2013	中国昆仑工程公司	0	3.49651	14.5574	0.666667	-0.0143505	12.9286	0	0	0	0	0	8.40223	0	0	0	0	0	0	0	0	0	9.84723	3.2581	8.40223	0	0
2014	中国昆仑工程公司	0	3.49651	14.4033	0.540448	0.0118789	13.3094	0	0	0	0	3.2581	9.84723	0	0	0	0	0	0	0	0	0	8.8118	3.73767	9.84723	3.52636	0
2015	中国昆仑工程公司	0	3.49651	14.5574	0.619048	0.0021814	13.0803	4.07754	0	0	0	3.73767	8.8118	0	0	0	0	0	0	0	0	0	8.49413	1.38629	8.8118	3.63759	0
2016	中国昆仑工程公司	0	3.49651	14.604	0.818182	-0.0480982	12.9696	4.07754	0	0	0	1.38629	8.49413	0	0	0	0	0	0	0	0	0	0	0	8.49413	2.70805	0
2017	中国昆仑工程公司	0	3.52636	16.108	0.929293	0.0201194	15.7176	0	0	10.4155	0	0	0	0	1	0	0	0	0	0	0	0	0	0	0	0	0
2018	中国昆仑工程公司	0	3.52636	16.0876	0.958763	-0.0386153	15.7176	0	0	10.0398	0	0	0	0	1	0	0	0	0	0	0				0	0	0
2013	中国普天信息产业北京通信规划设计院	0	3.49651	11.8716	0.423252	0.0990192	11.2512	0	0	0	0	0	8.2741	0	0	0	0	0	0	0	0	0	8.97208	0.693147	8.2741	0	0
2014	中国普天信息产业北京通信规划设计院	0	3.49651	12.2219	0.528172	0.0772305	11.6122	0	0	0	0	0.693147	8.97208	0	0	0	0	0	0	0	0	0	9.68384	2.07944	8.97208	2.07944	0
2015	中国普天信息产业北京通信规划设计院	0	3.49651	12.4825	0.582562	0.0685452	11.9168	4.70953	0	0	0	2.07944	9.68384	0	0	0	0	0	0	0	0	0	10.3467	2.70805	9.68384	3.09104	0
2016	中国普天信息产业北京通信规划设计院	0	3.49651	12.7414	0.627368	0.0612925	12.6266	3.58352	0	0	0	2.70805	10.3467	0	0	0	0	0	0	0	0	0	11.4051	2.77259	10.3467	3.33221	0
2017	中国普天信息产业北京通信规划设计院	0	3.04452	13.0922	0.148826	0.0892731	12.4976	5.52146	9.48918	9.15736	0	2.77259	11.4051	1	1	0	18.6464	0	0	0	0	0	10.2695	3.09104	11.4051	3.3673	0
2018	中国普天信息产业北京通信规划设计院	0	3.04452	13.135	0.116367	0.0804299	12.3528	5.66643	7.07581	9.26946	0	3.09104	10.2695	1	1	0	16.3443	0	0	0	0				10.2695	3.46574	0
2013	中国有色工程有限公司	0	3.8712	15.425	0.129868	0.198887	11.4845	0	7.5606	0	0	0	6.286	1	0	0	0	0	0	0	0	0	6.16331	0	6.286	0	0
2014	中国有色工程有限公司	0	3.8712	15.4642	0.171124	0.0110192	11.3388	0	6.98008	0	0	0	6.16331	1	0	0	0	0	0	0	0	0	6.75693	0	6.16331	0	0
2015	中国有色工程有限公司	0	3.8712	15.5019	0.203704	0.0139615	11.3384	1.60944	0	0	0	0	6.75693	0	0	0	0	0	0	0	0	0	7.35628	0	6.75693	0	0
2016	中国有色工程有限公司	0	3.8712	15.4832	0.180943	0.0057598	11.2242	1.09861	0	0	0	0	7.35628	0	0	0	0	0	0	0	0	0	8.08641	0	7.35628	0	0
2017	中国有色工程有限公司	0	3.8712	16.5881	0.20625	0.0203175	13.0159	1.94591	0	1.38629	0	0	8.08641	0	1	0	0	0	0	0	0	0	7.56838	0	8.08641	0	0
2018	中国有色工程有限公司	0	3.8712	16.6487	0.194118	0.0237671	13.3627	1.94591	0	11.4565	0	0	7.56838	0	1	0	0	0	0	0	0				7.56838	0	0
2013	中国机动车辆安全鉴定检测中心	0	3.43399	13.5388	0.0365104	0.414241	12.2678	0	0	0	0	0	8.88059	0	0	0	0	0	0	0	0	0	9.09728	0	8.88059	0	0
2014	中国机动车辆安全鉴定检测中心	0	3.43399	13.9978	0.187565	0.250747	13.3306	0	4.75359	9.38606	0	0	9.09728	1	1	0	14.1309	0	0	0	0	0	10.5122	0	9.09728	0	0
2015	中国机动车辆安全鉴定检测中心	0	3.43399	14.5087	0.297482	0.187364	13.7582	3.8712	6.19236	10.154	0	0	10.5122	1	1	0	16.3442	0	0	0	0	0	10.6963	0	10.5122	0	0
2016	中国机动车辆安全鉴定检测中心	0	3.43399	15.2741	0.302326	0.068993	14.0779	3.8712	7.63772	10.5255	0	0	10.6963	1	1	0	18.1627	0	0	0	0	0	11.8783	2.3979	10.6963	0	3.97029
2017	中国机动车辆安全鉴定检测中心	0	3.49651	16.3004	0.1	0.3	15.2971	5.84644	9.52668	12.2037	0	2.3979	11.8783	1	1	0	20.2158	0	0	0	0	0	7.30384	2.3979	11.8783	3.21888	5.11199
2018	中国机动车辆安全鉴定检测中心	0	3.49651	16.4546	0.0857143	0.178571	15.3416	5.83188	0	11.9124	0	2.3979	7.30384	0	1	0	0	0	0	0	0				7.30384	3.21888	0
2013	中国机械工业集团有限公司	0	3.09104	16.4546	0.471429	0.107143	12.8717	0	5.9428	0	0	0	8.88003	1	0	0	0	0	0	0	0	0	10.2188	0	8.88003	0	0
2014	中国机械工业集团有限公司	1	3.09104	16.4546	0.471429	0.178571	12.747	0	5.18178	0	0	0	10.2188	1	0	0	0	0	0	0	0	0	8.59582	0	10.2188	0	9.8722
2015	中国机械工业集团有限公司	1	3.09104	16.4546	0.4	0.185714	12.5023	2.56495	4.59512	0	0	0	8.59582	1	0	0	0	0	0	0	0	0	8.62425	3.21888	8.59582	0	0
2016	中国机械工业集团有限公司	1	3.09104	16.4546	0.471429	0.135714	13.1027	2.56495	5.88332	0	0	3.21888	8.62425	1	0	0	0	0	0	0	0	0	8.04109	2.07944	8.62425	3.49651	5.60212
2017	中国机械工业集团有限公司	1	3.49651	16.6487	0.203704	0.0277778	14.3461	2.3979	4.51086	0	0	2.07944	8.04109	1	0	0	0	0	0	0	0	0	0	2.30259	8.04109	3.09104	0
2018	中国机械工业集团有限公司	1	3.49651	16.6487	0.151923	0.0442308	13.9978	1.94591	0	0	0	2.30259	0	0	0	0	0	0	0	0	0				0	3.17805	0
2013	中国标准科技集团有限公司	0	3.43399	14.4033	0.0534422	0.130216	10.9591	0	0	7.56941	0	0	8.35562	0	1	0	0	0	0	0	0	0	8.52298	0.693147	8.35562	0	6.21661
2014	中国标准科技集团有限公司	0	3.43399	14.5087	0.062927	0.120772	11.0395	0	0	7.57507	0	0.693147	8.52298	0	1	0	0	0	0	0	0	0	8.64224	0.693147	8.52298	2.07944	6.286
2015	中国标准科技集团有限公司	0	3.43399	14.604	0.0597964	0.121514	11.039	4.11087	0	7.42536	0	0.693147	8.64224	0	1	0	0	0	0	0	0	0	8.87585	0	8.64224	2.07944	6.31173
2016	中国标准科技集团有限公司	0	3.43399	14.7318	0.0525768	0.119221	11.8066	2.63906	8.89659	8.56274	0	0	8.87585	1	1	0	17.459	0	0	0	0	0	8.04911	0	8.87585	0	8.89659
2017	中国标准科技集团有限公司	0	3.49651	14.8451	0.0494064	0.125599	12.0575	2.94444	9.79429	8.49638	0	0	8.04911	1	1	0	18.2904	0	0	0	0	0	0	0	8.04911	0	7.79606
2018	中国标准科技集团有限公司	0	3.49651	14.9787	0.043325	0.140015	11.9592	2.56495	0	8.7977	0	0	0	0	1	0	0	0	0	0	0				0	0	0
2013	中国核工业电机运行技术开发有限公司	0	3.52636	10.4237	0.159276	0.200678	10.0673	0	0	6.53379	0	2.07944	7.82245	0	1	0	0	0	0	0	8.04999	8.02181	8.0067	1.60944	7.82245	3.09104	0
2014	中国核工业电机运行技术开发有限公司	0	3.52636	10.4797	0.120447	0.146217	9.9915	0	0	6.41017	0	1.60944	8.0067	0	1	0	0	0	0	0	8.02181	8.05261	7.81157	1.38629	8.0067	2.83321	0
2015	中国核工业电机运行技术开发有限公司	0	3.52636	10.6076	0.682088	0.12942	10.0288	0	0	6.62804	0	1.38629	7.81157	0	1	0	0	0	0	0	8.05261	7.81099	7.73849	1.38629	7.81157	2.70805	0
2016	中国核工业电机运行技术开发有限公司	0	3.52636	10.5086	0.613673	0.122833	9.87246	0	0	6.39192	0	1.38629	7.73849	0	1	0	0	0	0	0	7.81099	7.74665	7.86864	1.38629	7.73849	2.70805	4.65396
2017	中国核工业电机运行技术开发有限公司	0	3.58352	10.595	0.579556	0.0658837	9.92491	0	0	6.38182	0	1.38629	7.86864	0	1	0	0	0	0	0	7.74665	7.86617	0	0.693147	7.86864	2.70805	0
2018	中国核工业电机运行技术开发有限公司	0	3.58352	10.7431	0.59078	0.053293	10.1415	2.56495	0	5.54126	0	0.693147	0	0	1	0	0	0	0	0	7.86617				0	2.07944	0
2013	中国民航信息网络股份有限公司	1	2.30259	8.87668	0.369171	0.227311	8.44998	0	0	5.80212	0	0	7.93164	0	1	0	0	0	0	0	0	0	13.0615	3.80666	7.93164	0	0
2014	中国民航信息网络股份有限公司	0	2.94444	16.4546	0.185714	0.228571	15.1765	0	0	10.7134	0	3.80666	13.0615	0	1	0	0	0	0	0	0	0	13.0517	3.68888	13.0615	3.66356	0
2015	中国民航信息网络股份有限公司	0	2.94444	16.4546	0.228571	0.264286	15.2018	7.38709	0	12.1359	0	3.68888	13.0517	0	1	0	0	0	0	0	0	0	13.0615	3.43399	13.0517	3.63759	0
2016	中国民航信息网络股份有限公司	0	2.94444	16.4546	0.3	0.335714	15.7176	7.38709	0	13.6356	0	3.43399	13.0615	0	1	0	0	0	0	0	0	0	13.0615	5.01728	13.0615	3.55535	0
2017	中国民航信息网络股份有限公司	0	3.04452	16.6487	0.263636	0.118182	15.7176	7.38709	0	14.3461	0	5.01728	13.0615	0	1	0	0	0	0	0	0	0	0	4.93447	13.0615	3.93183	0
2018	中国民航信息网络股份有限公司	0	3.04452	16.6487	0.25	0.108333	15.7176	7.38709	10.1245	14.221	0	4.93447	0	1	1	0	20.2158	0	0	0	0				0	3.91202	0
2013	中国民航机场建设集团公司	0	3.21888	13.471	0.338935	0.109218	12.9899	0	6.80351	8.30746	1.09861	1.09861	10.2238	1	1	1	15.1096	9.00048	7.4961	13.3251	0	0	10.4819	1.60944	10.2238	2.48491	0
2014	中国民航机场建设集团公司	0	3.21888	13.6485	0.345523	0.110994	13.0579	0	0	10.0947	0	1.60944	10.4819	0	1	0	0	0	0	0	0	0	10.6157	3.09104	10.4819	2.83321	0
2015	中国民航机场建设集团公司	0	3.21888	13.9978	0.450041	0.101634	13.1687	0	7.20934	9.38312	0	3.09104	10.6157	1	1	0	16.5916	0	0	0	0	0	10.7921	0	10.6157	3.46574	0
2016	中国民航机场建设集团公司	0	3.21888	14.221	0.465349	0.068014	13.2672	4.95583	0	0	0	0	10.7921	0	0	0	0	0	0	0	0	0	10.7257	1.79176	10.7921	0	0
2017	中国民航机场建设集团公司	0	2.77259	14.5087	0.323706	0.36214	13.4175	4.95583	7.58172	0	0	1.79176	10.7257	1	0	0	0	0	0	0	0	0	0	0	10.7257	2.94444	0
2018	中国民航机场建设集团公司	0	3.49651	16.1181	0.0908558	6.94e-05	10.0872	2.48491	0	0	0	0	0	0	0	0	0	0	0	0	0				0	0	0
2013	中国电力工程顾问集团华北电力设计院工程有限公司	1	3.3673	14.771	0.653846	0.0690935	14.4574	0	0	0	0	3.91202	11.3384	0	0	0	0	0	0	0	0	0	11.7296	3.66356	11.3384	3.68888	0
2014	中国电力工程顾问集团华北电力设计院工程有限公司	1	3.3673	14.8088	0.555556	0.0914663	14.691	0	0	0	0	3.66356	11.7296	0	0	0	0	0	0	0	0	0	11.6853	3.68888	11.7296	3.63759	0
2015	中国电力工程顾问集团华北电力设计院工程有限公司	1	3.3673	15.2265	0.853659	0.0719627	15.0393	6.24804	0	0	0	3.68888	11.6853	0	0	0	0	0	0	0	0	0	11.9479	3.68888	11.6853	3.63759	0
2016	中国电力工程顾问集团华北电力设计院工程有限公司	1	3.3673	15.3631	0.829787	0.0946045	15.2018	6.2653	0	0	0	3.68888	11.9479	0	0	0	0	0	0	0	0	0	10.8637	3.97029	11.9479	3.63759	0
2017	中国电力工程顾问集团华北电力设计院工程有限公司	0	3.46574	14.691	0.666667	0.0633337	14.5087	6.62274	0	9.4477	0	3.97029	10.8637	0	1	0	0	0	0	0	0	0	0	4.15888	10.8637	3.71357	9.87308
2018	中国电力工程顾问集团华北电力设计院工程有限公司	0	2.30259	16.0773	0.375	0.0361627	13.9978	3.33221	4.61512	10.4288	0	4.15888	0	1	1	0	15.0339	0	0	0	0				0	3.7612	8.45105
2013	中国电力科学研究院	1	2.89037	15.747	0.231884	0.09274	14.8451	0	10.1245	11.4614	0	5.17615	13.0615	1	1	0	20.2158	0	0	0	10.665	9.77472	13.0615	5.17615	13.0615	3.97029	10.7995
2014	中国电力科学研究院	1	2.89037	15.8034	0.20548	0.0751471	14.8451	0	10.1245	11.4112	3.55535	5.17615	13.0615	1	1	1	20.2158	14.025	8.50936	13.3251	9.77472	10.6381	13.0615	5.17615	13.0615	3.97029	10.7995
2015	中国电力科学研究院	1	2.89037	15.8949	0.1875	0.0709068	14.8451	7.38709	9.57693	11.437	3.49651	5.17615	13.0615	1	1	1	20.2158	14.025	8.50936	13.3251	10.6381	10.2854	13.0615	5.17615	13.0615	3.97029	10.7995
2016	中国电力科学研究院	1	2.89037	16.0455	0.225806	0.052018	14.8451	7.25982	10.1245	11.3737	4.07754	5.17615	13.0615	1	1	1	20.2158	14.025	8.50936	13.3251	10.2854	10.3195	13.0615	5.17615	13.0615	3.97029	10.7995
2017	中国电力科学研究院	1	2.99573	15.9318	0.277108	0.103802	14.9787	7.31854	10.1245	11.7576	10.807	5.17615	13.0615	1	1	1	20.2158	14.025	8.50936	13.3251	10.3195	0	0	0	13.0615	3.97029	10.7995
2018	中国电力科学研究院	1	3.52636	14.221	0.647437	0.0142273	13.7302	4.51086	7.03351	0	0	0	0	1	0	0	0	0	0	0	0				0	0	7.06219
2013	中国电子工程设计院	1	3.8712	15.6073	0.75	0.0429957	13.466	0	6.71781	0	0	3.3673	10.6138	1	0	0	0	0	0	0	0	0	10.8968	3.55535	10.6138	3.55535	8.82879
2014	中国电子工程设计院	1	3.8712	15.6873	0.723077	0.0353102	13.3124	0	6.99851	0	0	3.55535	10.8968	1	0	0	0	0	0	0	0	0	11.1286	4.06044	10.8968	3.61092	10.3337
2015	中国电子工程设计院	1	3.8712	16.3805	0.184615	0.138461	13.4534	0	8.13329	8.19919	0	4.06044	11.1286	1	1	0	16.3319	0	0	0	0	0	11.7221	3.3673	11.1286	3.73767	8.93498
2016	中国电子工程设计院	1	3.8712	14.9469	0.677419	0.02042	14.3461	5.68017	7.46508	8.99479	0	3.3673	11.7221	1	1	0	16.4592	0	0	0	0	0	11.3827	3.55535	11.7221	3.55535	9.1226
2017	中国电子工程设计院	1	3.8712	14.771	0.807692	0.0346262	14.4574	6.40192	9.1214	8.24827	0	3.55535	11.3827	1	1	0	17.3693	0	0	0	0	0	7.95191	3.43399	11.3827	3.61092	10.5491
2018	中国电子工程设计院	1	3.8712	14.8802	0.586207	0.0290545	14.152	6.45362	0	8.33878	0	3.43399	7.95191	0	1	0	0	0	0	0	0				7.95191	3.55535	6.86797
2013	中国电子进出口总公司	0	3.66356	16.4546	0.471429	0.0317664	15.6561	0	0	0	0	0	8.42945	0	0	0	0	0	0	0	0	0	8.17357	0	8.42945	0	8.87249
2014	中国电子进出口总公司	0	3.66356	16.4546	0.471429	0.0198726	15.7026	0	0	0	0	0	8.17357	0	0	0	0	0	0	0	0	0	9.80852	1.60944	8.17357	0	9.29459
2015	中国电子进出口总公司	0	3.66356	16.4546	0.471429	0.0369671	15.7176	4.94876	0	0	0	1.60944	9.80852	0	0	0	0	0	0	0	0	0	9.74185	1.09861	9.80852	2.83321	8.43837
2016	中国电子进出口总公司	0	3.66356	16.4546	0.471429	-0.107143	15.7176	3.3673	0	0	0	1.09861	9.74185	0	0	0	0	0	0	0	0	0	12.1375	0	9.74185	2.48491	9.70137
2017	中国电子进出口总公司	0	3.71357	16.6487	0.87	0.031	15.7176	6.44731	0	0	0	0	12.1375	0	0	0	0	0	0	0	0	0	0	0	12.1375	0	6.3986
2018	中国电子进出口总公司	0	3.71357	16.6487	0.829787	0.0414894	15.7176	5.09375	0	0	0	0	0	0	0	0	0	0	0	0	0				0	0	0
2013	中国皮革和制鞋工业研究院	1	3.8712	11.8101	0.3158	0.115106	11.273	0	9.0311	7.76175	0	2.19722	10.2036	1	1	0	16.7923	0	0	0	8.14231	8.41983	10.1697	2.07944	10.2036	3.13549	3.04452
2014	中国皮革和制鞋工业研究院	1	3.8712	11.9141	0.321494	0.0985899	11.302	0	9.02582	7.688	0	2.07944	10.1697	1	1	0	16.7132	0	0	0	8.41983	8.44021	10.2265	2.3979	10.1697	3.09104	0
2015	中国皮革和制鞋工业研究院	1	3.8712	11.946	0.255258	0.111582	11.3845	4.61512	8.63658	7.76175	0	2.3979	10.2265	1	1	0	16.3977	0	0	0	8.44021	0	10.3015	1.09861	10.2265	3.21888	0
2016	中国皮革和制鞋工业研究院	0	3.8712	11.9681	0.192804	0.105261	11.3133	4.64439	9.04759	8.08826	0	1.09861	10.3015	1	1	0	17.1354	0	0	0	0	0	13.0615	5.01728	10.3015	2.48491	0
2017	中国皮革和制鞋工业研究院	0	3.04452	16.6487	0.263636	0.118182	15.7176	7.38709	0	14.3461	0	5.01728	13.0615	0	1	0	0	0	0	0	0	0	0	4.93447	13.0615	3.93183	0
2018	中国皮革和制鞋工业研究院	0	3.04452	16.6487	0.25	0.108333	15.7176	7.38709	10.1245	14.221	0	4.93447	0	1	1	0	20.2158	0	0	0	0				0	3.91202	0
2013	中国石油化工股份有限公司润滑油分公司	0	2.94444	9.20744	0.454564	0.0064193	13.2384	0	0	8.39322	0	1.60944	9.82206	0	1	0	0	0	0	0	0	0	8.16451	4.36945	9.82206	2.83321	0
2014	中国石油化工股份有限公司润滑油分公司	0	2.83321	15.6561	0.444444	-0.0272943	15.3841	0	0	0	0	4.36945	8.16451	0	0	0	0	0	0	0	0	0	8.26745	4.29046	8.16451	3.80666	5.88888
2015	中国石油化工股份有限公司润滑油分公司	0	2.83321	15.6561	0.380952	-0.0239137	14.9787	2.30259	0	0	0	4.29046	8.26745	0	0	0	0	0	0	0	0	0	9.89802	0	8.26745	3.78419	5.70711
2016	中国石油化工股份有限公司润滑油分公司	0	2.83321	12.3831	0.665809	0.0604139	12.4466	0	0	9.19979	0	0	9.89802	0	1	0	0	0	0	0	0	0	0	0	9.89802	0	0
2017	中国石油化工股份有限公司润滑油分公司	0	2.94444	12.7836	0.0092265	0.0022647	9.9226	0	0	0	0	0	0	0	0	0	0	0	0	0	0	0	0	0	0	0	0
2018	中国石油化工股份有限公司润滑油分公司	0	3.55535	11.947	0.242283	0.0089274	10.7717	0	0	0	0	0	0	0	0	0	0	0	0	0	0				0	0	0
2013	中国石油集团长城钻探工程有限公司	0	2.48491	12.3171	0.198393	0.224963	10.7621	0	0	8.91583	0	0	7.34794	0	1	0	0	0	0	0	8.94864	0	12.8743	3.63759	7.34794	0	9.96566
2014	中国石油集团长城钻探工程有限公司	0	2.3979	16.4546	0.471429	0.0017019	15.7176	0	8.77586	0	0	3.63759	12.8743	1	0	0	0	0	0	0	0	0	12.6631	4.72739	12.8743	3.61092	10.7492
2015	中国石油集团长城钻探工程有限公司	0	2.3979	16.0979	0.265306	-0.0003629	15.7176	5.16479	9.31073	8.82262	0	4.72739	12.6631	1	1	0	18.1331	0	0	0	0	0	9.89802	4.38203	12.6631	3.8712	9.9594
2016	中国石油集团长城钻探工程有限公司	0	2.3979	12.3831	0.665809	0.0604139	12.4466	6.64118	7.10824	9.19979	0	4.38203	9.89802	1	1	0	16.3071	0	0	0	0	0	12.3775	4.18966	9.89802	3.80666	8.68372
2017	中国石油集团长城钻探工程有限公司	0	2.56495	16.6487	0.212	-0.0107541	15.7176	6.63857	6.74641	7.4055	0	4.18966	12.3775	1	1	0	14.1501	0	0	0	0	0	7.9498	4.30406	12.3775	3.7612	8.4534
2018	中国石油集团长城钻探工程有限公司	0	2.56495	16.6487	0.268966	-0.0105719	15.7176	6.4708	9.41971	8.67077	0	4.30406	7.9498	1	1	0	18.0902	0	0	0	0				7.9498	3.78419	8.33567
2013	中国移动通信集团终端有限公司	0	2.70805	10.5285	0.525826	-0.0008564	8.94923	0	0	6.91771	0	0	7.39018	0	1	0	0	0	0	0	0	0	10.3578	0	7.39018	0	0
2014	中国移动通信集团终端有限公司	0	2.70805	16.4546	0.471429	0.107143	15.7176	0	0	4.17439	0	0	10.3578	0	1	0	0	0	0	0	0	0	10.9735	0	10.3578	0	0
2015	中国移动通信集团终端有限公司	0	2.70805	16.4546	0.471429	0.114286	15.7176	5.01728	0	4.7362	0	0	10.9735	0	1	0	0	0	0	0	0	0	9.51281	2.70805	10.9735	0	0
2016	中国移动通信集团终端有限公司	0	2.70805	16.4546	0.471429	0.0207562	15.7176	4.60517	0	1.38629	0	2.70805	9.51281	0	1	0	0	0	0	0	0	0	12.5365	4.83628	9.51281	3.33221	10.7995
2017	中国移动通信集团终端有限公司	0	2.30259	16.6487	0.627273	0.0209091	15.7176	6.27476	0	5.50533	0	4.83628	12.5365	0	1	0	0	0	0	0	0	0	0	5.17615	12.5365	3.89182	10.7995
2018	中国移动通信集团终端有限公司	0	2.30259	16.6487	0.328125	0.0065704	15.7176	6.44731	0	2.3979	0	5.17615	0	0	1	0	0	0	0	0	0				0	3.97029	10.7995
2013	中国移动通信集团设计院有限公司	0	2.30259	10.3856	0.248163	0.0038901	9.97627	0	0	0	0	0	7.30921	0	0	0	0	0	0	0	0	0	9.88522	3.89182	7.30921	0	0
2014	中国移动通信集团设计院有限公司	0	3.68888	16.3004	0.466667	0.25	15.425	0	6.70196	11.9313	0	3.89182	9.88522	1	1	0	18.632	0	0	0	0	0	10.0793	3.66356	9.88522	3.68888	0
2015	中国移动通信集团设计院有限公司	0	2.70805	16.4546	0.471429	0.264286	15.3841	5.15329	6.76273	12.1385	0	3.66356	10.0793	1	1	0	18.9001	0	0	0	0	0	10.7489	3.82864	10.0793	3.63759	0
2016	中国移动通信集团设计院有限公司	0	2.70805	16.4546	0.442857	0.264286	15.7176	4.51086	0	12.8234	0	3.82864	10.7489	0	1	0	0	0	0	0	0	0	10.8693	4.31749	10.7489	3.66356	0
2017	中国移动通信集团设计院有限公司	0	2.83321	16.6487	0.295455	0.177273	15.7176	5.32301	0	12.88	0	4.31749	10.8693	0	1	0	0	0	0	0	0	0	0	4.61512	10.8693	3.78419	0
2018	中国移动通信集团设计院有限公司	0	2.83321	16.6487	0.308696	0.152174	15.7176	5.4161	7.32053	12.7541	0	4.61512	0	1	1	0	20.074	0	0	0	0				0	3.85015	0
2013	中国航天系统工程有限公司	0	3.2581	12.5702	0.317725	0.0424394	11.5141	0	0	6.41673	0	3.2581	9.11625	0	1	0	0	0	0	0	0	0	9.72568	2.07944	9.11625	3.52636	0
2014	中国航天系统工程有限公司	0	3.2581	12.5872	0.323784	0.0332794	11.5244	0	0	0	0	2.07944	9.72568	0	0	0	0	0	0	0	0	0	9.81564	2.30259	9.72568	3.09104	0
2015	中国航天系统工程有限公司	0	3.2581	13.0212	0.220639	0.0310532	11.941	4.57471	0	0	0	2.30259	9.81564	0	0	0	0	0	0	0	0	0	10.6352	2.30259	9.81564	3.17805	0
2016	中国航天系统工程有限公司	0	3.2581	13.8155	0.678954	0.024298	13.0488	4.14314	0	7.21598	0	2.30259	10.6352	0	1	0	0	0	0	0	0	0	10.9814	0	10.6352	3.17805	0
2017	中国航天系统工程有限公司	0	3.33221	15.0094	0.454545	0.0072024	13.2633	5.01728	8.39864	0	0	0	10.9814	1	0	0	0	0	0	0	0	0	0	0	10.9814	0	8.19616
2018	中国航天系统工程有限公司	0	3.63759	10.1263	0.077631	0.0108043	10.1853	3.33221	0	0	0	0	0	0	0	0	0	0	0	0	0				0	0	5.78074
2013	中国船级社	0	3.8712	14.4033	0.0534422	0.130216	14.221	0	8.37008	0	0	0	12.3014	1	0	0	0	0	0	0	0	0	12.2549	0	12.3014	0	0
2014	中国船级社	0	3.8712	12.7421	0.121272	0.457093	14.152	0	10.1245	0	0	0	12.2549	1	0	0	0	0	0	0	0	0	11.7081	0	12.2549	0	10.0711
2015	中国船级社	0	3.8712	13.0775	0.0603701	0.457093	14.0779	4.07754	10.1245	0	0	0	11.7081	1	0	0	0	0	0	0	0	0	8.20385	0	11.7081	0	10.0643
2016	中国船级社	0	3.8712	13.1497	0.022155	0.394287	10.7588	5.56834	10.1245	5.8999	0	0	8.20385	1	1	0	16.071	0	0	0	0	0	11.76	2.3979	8.20385	0	9.78813
2017	中国船级社	0	3.63759	15.9197	0.329268	0	5.1299	5.88332	0	8.85037	0	2.3979	11.76	0	1	0	0	0	0	0	0	0	0	2.56495	11.76	3.21888	0
2018	中国船级社	0	3.63759	16.0979	0.387755	0	5.1299	5.87774	0	10.6783	0	2.56495	0	0	1	0	0	0	0	0	0				0	3.29584	0
2013	中国药学会科技开发中心	0	3.3673	10.2212	0.717301	0.19623	10.4668	0	0	0	0	0	7.81561	0	0	0	0	0	0	0	0	0	7.82285	0	7.81561	0	0
2014	中国药学会科技开发中心	0	3.3673	10.5356	0.678767	0.152378	10.5245	0	0	0	0	0	7.82285	0	0	0	0	0	0	0	0	0	8.08117	0	7.82285	0	0
2015	中国药学会科技开发中心	0	3.3673	10.7073	0.612685	0.137684	10.6497	3.55535	0	0	0	0	8.08117	0	0	0	0	0	0	0	0	0	8.72339	0	8.08117	0	0
2016	中国药学会科技开发中心	0	3.3673	10.7533	0.643126	0.136072	11.3547	3.09104	0	0	0	0	8.72339	0	0	0	0	0	0	0	0	0	8.83768	0	8.72339	0	0
2017	中国药学会科技开发中心	0	3.43399	10.9588	0.582129	0.191166	11.51	3.93183	0	7.00216	0	0	8.83768	0	1	0	0	0	0	0	0	0	0	0	8.83768	0	0
2018	中国药学会科技开发中心	0	3.43399	11.1951	0.576843	0.103034	11.4834	4.00733	0	6.62141	0	0	0	0	1	0	0	0	0	0	0				0	0	0
2013	中国软件与技术服务股份有限公司	1	3.66356	15.5019	0.444444	0.0005548	14.152	0	10.1245	9.56086	5.26269	2.3979	11.4723	1	1	1	20.2158	14.025	8.50936	13.3251	12.4634	14.8565	11.3032	2.30259	11.4723	3.21888	6.3986
2014	中国软件与技术服务股份有限公司	1	3.66356	15.5203	0.454545	0.009432	14.3461	0	10.1245	8.51339	4.91998	2.30259	11.3032	1	1	1	19.8164	13.4258	8.50936	13.3251	14.8565	0	12.5657	0	11.3032	3.17805	7.92877
2015	中国软件与技术服务股份有限公司	1	3.66356	15.5734	0.465517	0.0099072	14.2855	7.38709	9.7068	8.78707	0	0	12.5657	1	1	0	18.4937	0	0	0	0	0	9.89802	1.79176	12.5657	0	0
2016	中国软件与技术服务股份有限公司	1	3.66356	12.3831	0.665809	0.0604139	12.4466	7.07496	9.73311	9.19979	0	1.79176	9.89802	1	1	0	18.9327	0	0	0	0	21.2488	13.0615	4.20469	9.89802	2.94444	0
2017	中国软件与技术服务股份有限公司	1	3.71357	16.6487	0.478947	0.0365451	15.7176	7.38709	10.1245	9.74091	0	4.20469	13.0615	1	1	0	20.2158	0	0	0	21.2488	0	10.5324	4.20469	13.0615	3.7612	0
2018	中国软件与技术服务股份有限公司	1	3.71357	16.6487	0.55	0.0157074	15.7176	7.38709	8.99156	9.91477	0	4.20469	10.5324	1	1	0	18.9062	0	0	0	0				10.5324	3.7612	10.7995
2013	中国通信建设集团设计院有限公司	0	2.89037	13.2019	0.439915	0.165137	12.8403	0	0	8.40537	0	1.38629	9.52486	0	1	0	0	0	0	0	0	0	9.47723	1.60944	9.52486	2.70805	0
2014	中国通信建设集团设计院有限公司	0	2.89037	13.5678	0.600228	0.138792	12.955	0	0	8.64277	0	1.60944	9.47723	0	1	0	0	0	0	0	0	0	10.2785	0	9.47723	2.83321	0
2015	中国通信建设集团设计院有限公司	0	2.89037	13.7098	0.593272	0.111745	13.0359	5.76519	0	8.52278	0	0	10.2785	0	1	0	0	0	0	0	0	0	9.89802	0.693147	10.2785	0	0
2016	中国通信建设集团设计院有限公司	0	2.89037	12.3831	0.665809	0.0604139	12.4466	5.04343	0	9.19979	0	0.693147	9.89802	0	1	0	0	0	0	0	0	0	10.6981	2.19722	9.89802	2.07944	0
2017	中国通信建设集团设计院有限公司	1	2.99573	14.152	0.649884	0.0788814	14.0779	5.73334	0	9.30973	0	2.19722	10.6981	0	1	0	0	0	0	0	0	0	0	1.60944	10.6981	3.13549	0
2018	中国通信建设集团设计院有限公司	1	2.99573	14.221	0.65702	0.0789333	14.152	5.9428	0	9.37932	0	1.60944	0	0	1	0	0	0	0	0	0				0	2.83321	0
2013	中国金融电子化公司	0	2.48491	13.9978	0.481562	0.03141	12.4993	0	0	6.66313	0	0	11.3112	0	1	0	0	0	0	0	0	0	11.2776	0	11.3112	0	0
2014	中国金融电子化公司	0	2.48491	14.152	0.516271	0.0343429	12.438	0	0	7.81964	0	0	11.2776	0	1	0	0	0	0	0	0	0	11.6079	0	11.2776	0	0
2015	中国金融电子化公司	0	3.43399	14.2855	0.530604	0.0326825	12.7226	0	0	6.76273	0	0	11.6079	0	1	0	0	0	0	0	0	7.1333	12.0625	0	11.6079	0	0
2016	中国金融电子化公司	0	3.43399	14.3461	0.578486	0.0185753	13.4331	5.34711	0	8.70996	0	0	12.0625	0	1	0	0	0	0	0	7.1333	7.83412	13.0615	0	12.0625	0	9.98012
2017	中国金融电子化公司	0	3.43399	15.4832	0.584906	0.0029355	14.8088	7.24779	0	10.1591	0	0	13.0615	0	1	0	0	0	0	0	7.83412	8.18728	0	0	13.0615	0	10.7995
2018	中国金融电子化公司	0	3.43399	15.5019	0.518518	0.08323	14.8802	7.2086	10.1245	9.99374	0	0	0	1	1	0	20.2158	0	0	0	8.18728				0	0	10.7995
2013	中国铁建电气化局集团有限公司	0	2.63906	11.0855	0.520645	0.225909	8.21474	0	0	0	0	0	6.32256	0	0	1	0	0	0	0	9.60871	12.0156	11.6326	2.19722	6.32256	0	9.23181
2014	中国铁建电气化局集团有限公司	0	3.21888	16.4546	0.471429	0.257143	15.7176	0	0	0	0	2.19722	11.6326	0	0	0	0	0	0	0	12.0156	11.8935	12.264	3.29584	11.6326	3.13549	0
2015	中国铁建电气化局集团有限公司	0	3.21888	16.4546	0.471429	0.214286	15.7176	7.38709	0	0	0	3.29584	12.264	0	0	0	0	0	0	0	11.8935	0	9.89802	3.46574	12.264	3.52636	0
2016	中国铁建电气化局集团有限公司	0	3.21888	12.3831	0.665809	0.0604139	12.4466	5.14749	0	9.19979	0	3.46574	9.89802	0	1	0	0	0	0	0	0	0	12.0309	2.19722	9.89802	3.58352	9.44296
2017	中国铁建电气化局集团有限公司	0	3.29584	16.6487	0.727273	0.0727273	15.7176	4.18966	0	10.0461	0	2.19722	12.0309	0	1	0	0	0	0	0	0	0	0	1.38629	12.0309	3.13549	9.72107
2018	中国铁建电气化局集团有限公司	0	3.29584	16.6487	0.730769	0.0538462	15.7176	4.30406	0	11.435	0	1.38629	0	0	1	0	0	0	0	0	0				0	2.70805	8.99987
2013	中国铁道科学研究院	0	3.8712	16.4546	0.471429	0.107143	15.0393	0	10.1245	10.9552	5.45104	4.80402	13.0615	1	1	1	20.2158	14.025	8.50936	13.3251	12.6576	12.0156	13.0615	5.17615	13.0615	3.89182	10.7995
2014	中国铁道科学研究院	0	3.8712	16.4546	0.471429	0.257143	14.8451	0	10.1245	10.1853	0	5.17615	13.0615	1	1	0	20.2158	0	0	0	12.0156	11.8935	13.0615	5.17615	13.0615	3.97029	7.93164
2015	中国铁道科学研究院	0	3.8712	16.4546	0.471429	0.214286	14.9787	7.38709	10.1245	10.8763	0	5.17615	13.0615	1	1	0	20.2158	0	0	0	11.8935	0	9.89802	5.17615	13.0615	3.97029	8.2335
2016	中国铁道科学研究院	0	3.8712	12.3831	0.665809	0.0604139	12.4466	7.38709	9.5562	9.19979	0	5.17615	9.89802	1	1	0	18.7558	0	0	0	0	15.8642	13.0615	5.17615	9.89802	3.97029	9.89842
2017	中国铁道科学研究院	1	2.94444	16.6487	0.391667	0.0516667	15.7176	7.38709	10.1245	12.7223	0	5.17615	13.0615	1	1	0	20.2158	0	0	0	15.8642	11.1464	11.5858	5.17615	13.0615	3.97029	10.6232
2018	中国铁道科学研究院	1	3.8712	16.6487	0.273333	0.064	15.7176	7.38709	10.1245	12.6739	0	5.17615	11.5858	1	1	0	20.2158	0	0	0	11.1464				11.5858	3.97029	10.7995
2013	中国长城工业集团有限公司	0	3.66356	15.7324	0.514706	0.0063329	14.5574	0	0	8.64857	0	0	10.5153	0	1	0	0	0	0	0	0	0	10.5792	0	10.5153	0	0
2014	中国长城工业集团有限公司	0	3.66356	13.6535	0.851587	-0.0356222	14.771	0	0	8.64857	0	0	10.5792	0	1	0	0	0	0	0	0	0	10.5972	0	10.5792	0	10.7995
2015	中国长城工业集团有限公司	1	3.66356	13.6711	0.825471	-0.0380752	15.0683	0	0	8.17555	0	0	10.5972	0	1	0	0	0	0	0	0	6.52267	8.71785	0	10.5972	0	10.7995
2016	中国长城工业集团有限公司	1	3.66356	13.635	0.977259	-0.158328	10.6116	3.52636	0	0	0	0	8.71785	0	0	0	0	0	0	0	6.52267	0	10.2891	0	8.71785	0	10.7995
2017	中国长城工业集团有限公司	1	3.71357	16.0979	0.44898	0.0550463	14.4574	4.51086	0	8.42002	0	0	10.2891	0	1	0	0	0	0	0	0	0	0	0	10.2891	0	10.7995
2018	中国长城工业集团有限公司	1	3.71357	16.1181	0.48	0.022025	14.5574	4.51086	0	0	0	0	0	0	0	0	0	0	0	0	0				0	0	10.7995
2013	中国长安汽车集团股份有限公司	0	2.30259	6.58893	0.13344	-0.241158	7.09008	0	0	1.38629	0	0	7.78364	0	1	0	0	0	0	0	0	0	12.5013	3.85015	7.78364	0	0
2014	中国长安汽车集团股份有限公司	0	2.63906	13.6535	0.851587	-0.0356222	15.7176	0	0	10.9005	0	3.85015	12.5013	0	1	0	0	0	0	0	0	0	11.9519	3.04452	12.5013	3.68888	9.66834
2015	中国长安汽车集团股份有限公司	0	2.63906	13.6711	0.825471	-0.0380752	15.7176	0	0	9.05649	0	3.04452	11.9519	0	1	0	0	0	0	0	0	6.52267	8.71785	3.04452	11.9519	3.43399	8.87389
2016	中国长安汽车集团股份有限公司	0	2.63906	13.635	0.977259	-0.158328	10.6116	6.04026	0	0	0	3.04452	8.71785	0	0	0	0	0	0	0	6.52267	15.8642	11.9165	0	8.71785	3.43399	9.60035
2017	中国长安汽车集团股份有限公司	0	2.77259	16.6487	0.666667	0.0666667	15.7176	6.18002	9.00835	9.32412	0	0	11.9165	1	1	0	18.3322	0	0	0	15.8642	14.6152	0	0	11.9165	0	8.98105
2018	中国长安汽车集团股份有限公司	0	2.77259	16.5881	0.425	0.0222199	14.6484	6.07304	9.6513	0	0	0	0	1	0	0	0	0	0	0	14.6152				0	0	8.52258
2013	中国食品发酵工业研究院	1	2.94444	14.2855	0.186713	0.222663	12.0095	0	10.1245	10.6556	3.13549	3.66356	11.1698	1	1	1	20.2158	13.7466	8.50936	13.3251	0	0	11.1582	3.29584	11.1698	3.63759	8.62119
2014	中国食品发酵工业研究院	1	2.94444	14.3461	0.150032	0.0294482	12.3152	0	10.1245	10.4731	0	3.29584	11.1582	1	1	0	20.2158	0	0	0	0	0	11.2018	3.71357	11.1582	3.52636	0
2015	中国食品发酵工业研究院	1	2.94444	14.3461	0.124546	0.0517465	12.3017	5.36129	10.1245	8.94364	2.63906	3.71357	11.2018	1	1	1	19.3839	11.5085	8.50936	13.3251	0	0	9.89802	3.21888	11.2018	3.63759	0
2016	中国食品发酵工业研究院	1	2.94444	12.3831	0.665809	0.0604139	12.4466	5.18739	9.97129	9.19979	0	3.21888	9.89802	1	1	0	19.1709	0	0	0	0	0	10.997	3.58352	9.89802	3.49651	0
2017	中国食品发酵工业研究院	1	3.04452	14.691	0.109609	0.0192017	12.3543	5.36129	9.20049	10.2051	0	3.58352	10.997	1	1	0	19.4055	0	0	0	0	0	7.9498	4.30406	10.997	3.61092	0
2018	中国食品发酵工业研究院	1	2.56495	16.6487	0.268966	-0.0105719	15.7176	6.4708	9.41971	8.67077	0	4.30406	7.9498	1	1	0	18.0902	0	0	0	0				7.9498	3.78419	8.33567
2013	中外建设信息有限责任公司	0	3.17805	11.9432	0.0134233	0.0866274	10.0709	0	0	7.23706	0	0	7.57353	0	1	0	0	0	0	0	0	0	7.643	0	7.57353	0	0
2014	中外建设信息有限责任公司	0	3.17805	10.9498	0.213312	0.252476	10.2238	0	0	6.47235	0	0	7.643	0	1	0	0	0	0	0	0	0	7.99766	0	7.643	0	0
2015	中外建设信息有限责任公司	0	3.17805	11.0426	0.200301	0.230104	10.282	3.55535	0	6.07074	0	0	7.99766	0	1	0	0	0	0	0	0	0	8.27206	0	7.99766	0	0
2016	中外建设信息有限责任公司	0	3.17805	11.0732	0.204154	0.152526	10.6406	2.07944	0	6.89061	0	0	8.27206	0	1	0	0	0	0	0	0	0	9.26719	0	8.27206	0	0
2017	中外建设信息有限责任公司	0	3.2581	12.8799	0.131209	0.457093	11.4088	0	0	10.146	0	0	9.26719	0	1	0	0	0	0	0	0	0	0	0	9.26719	0	0
2018	中外建设信息有限责任公司	0	3.2581	12.4565	0.532637	0.0016815	10.9965	3.61092	0	7.60937	0	0	0	0	1	0	0	0	0	0	0				0	0	0
2013	中天恒安（北京）科技有限公司	0	2.19722	11.9432	0.0134233	0.0866274	7.79523	0	0	0	0	0	7.28688	0	0	0	0	0	0	0	0	0	7.0076	0	7.28688	0	0
2014	中天恒安（北京）科技有限公司	0	2.19722	11.3699	0.131366	-0.109606	7.77191	0	0	0	0	0	7.0076	0	0	0	0	0	0	0	0	0	7.05012	0	7.0076	0	0
2015	中天恒安（北京）科技有限公司	0	2.19722	11.3416	0.225218	-0.118757	7.84932	0	0	0	0	0	7.05012	0	0	0	0	0	0	0	0	0	6.35784	0	7.05012	0	0
2016	中天恒安（北京）科技有限公司	0	2.19722	11.2603	0.286078	-0.127218	8.23404	0	0	0	0	0	6.35784	0	0	0	0	0	0	0	0	0	7.5385	0	6.35784	0	0
2017	中天恒安（北京）科技有限公司	0	2.3979	12.3872	0.305959	2.5e-05	9.29954	0	0	0	0	0	7.5385	0	0	0	0	0	0	0	0	0	0	0	7.5385	0	0
2018	中天恒安（北京）科技有限公司	0	2.3979	11.5512	0.814922	-0.0012127	9.35453	3.43399	0	0	0	0	0	0	0	0	0	0	0	0	0				0	0	0
2013	中安消技术有限公司	0	2.89037	14.4033	0.833333	0.07962	12.5301	0	0	0	0	3.80666	8.56389	0	0	0	0	0	0	0	0	0	7.58832	3.29584	8.56389	3.66356	0
2014	中安消技术有限公司	0	2.89037	15.0393	0.852941	0.0362976	12.7165	0	0	8.72762	0	3.29584	7.58832	0	1	0	0	0	0	0	0	0	8.36054	4.18966	7.58832	3.52636	0
2015	中安消技术有限公司	0	2.89037	15.6561	0.571429	0.0634968	13.7818	0	0	0	0	4.18966	8.36054	0	0	0	0	0	0	0	0	0	9.48532	2.30259	8.36054	3.7612	0
2016	中安消技术有限公司	0	2.89037	16.0773	0.6875	0.0267283	14.4574	4.17439	0	0	0	2.30259	9.48532	0	0	0	0	0	0	0	0	0	10.7574	4.89035	9.48532	3.17805	0
2017	中安消技术有限公司	0	2.99573	16.6487	0.758621	-0.0295239	13.4939	6.02828	0	0	0	4.89035	10.7574	0	0	0	0	0	0	0	0	0	0	0	10.7574	3.91202	0
2018	中安消技术有限公司	0	2.99573	16.6487	0.785714	-0.0120816	13.3261	5.01728	0	0	0	0	0	0	0	0	0	0	0	0	0				0	0	0
2013	中安网脉（北京）技术股份有限公司	0	2.56495	15.3416	0.543478	-0.0664809	13.3124	0	0	0	0	0	9.28275	0	0	0	0	0	0	0	0	0	9.97897	0	9.28275	0	0
2014	中安网脉（北京）技术股份有限公司	0	2.56495	12.3315	0.465963	0.20507	11.8782	0	0	9.33061	0	0	9.97897	0	1	0	0	0	0	0	0	0	10.3336	0	9.97897	0	0
2015	中安网脉（北京）技术股份有限公司	0	2.56495	12.4296	0.381791	0.148149	11.889	5.2832	0	9.23513	0	0	10.3336	0	1	0	0	0	0	0	0	0	10.9034	0.693147	10.3336	0	0
2016	中安网脉（北京）技术股份有限公司	1	2.56495	12.7455	0.510283	0.137074	12.974	5.11199	0	9.81274	0	0.693147	10.9034	0	1	0	0	0	0	0	0	0	12.0229	1.94591	10.9034	2.07944	0
2017	中安网脉（北京）技术股份有限公司	1	2.70805	13.9978	0.48474	0.14226	14.0779	6.74876	0	10.7223	0	1.94591	12.0229	0	1	0	0	0	0	0	0	0	0	3.61092	12.0229	2.99573	0
2018	中安网脉（北京）技术股份有限公司	1	2.70805	14.2855	0.505024	0.120799	14.152	6.7417	9.65239	11.0267	0	3.61092	0	1	1	0	20.2158	0	0	0	0				0	3.61092	0
2013	中安防伪技术有限公司	0	3.2581	11.2378	0.0955704	0.457093	11.5417	0	0	8.86574	0	2.07944	8.55295	0	1	0	0	0	0	0	9.4096	9.2674	8.59582	1.38629	8.55295	3.09104	0
2014	中安防伪技术有限公司	0	3.2581	10.9475	0.0394804	0.457093	11.3301	0	0	8.59859	1.09861	1.38629	8.59582	0	1	1	0	9.29164	0	0	9.2674	8.9735	8.28248	0	8.59582	2.70805	0
2015	中安防伪技术有限公司	0	3.2581	10.6495	0.0741505	0.457093	11.0196	2.19722	0	8.18786	1.38629	0	8.28248	0	1	1	0	9.28628	0	0	8.9735	8.30171	7.97419	0	8.28248	0	0
2016	中安防伪技术有限公司	0	3.2581	9.89938	0.0924336	0.457093	10.3694	2.19722	0	7.02997	1.38629	0	7.97419	0	1	1	0	8.128	0	0	8.30171	7.56454	7.93595	0	7.97419	0	0
2017	中安防伪技术有限公司	0	3.33221	9.83858	0.0532494	-0.0176609	9.33953	2.19722	0	0	9.33856	0	7.93595	0	0	1	0	0	0	0	7.56454	0	0	0	7.93595	0	0
2018	中安防伪技术有限公司	0	3.33221	9.46203	0.963222	-0.0013218	9.08727	0	0	0	0	0	0	0	0	0	0	0	0	0	0				0	0	0
2013	中宏生物工程有限责任公司	1	2.30259	12.06	0.321205	0.163235	11.0021	0	7.31389	6.78672	0	1.60944	8.97917	1	1	0	14.0988	0	0	0	0	6.25579	8.16166	0.693147	8.97917	2.83321	6.87005
2014	中宏生物工程有限责任公司	0	3.04452	10.3504	0.316703	0.425757	10.6063	0	0	7.37463	0	0.693147	8.16166	0	1	0	0	0	0	0	6.25579	7.57599	8.62101	0	8.16166	2.07944	0
2015	中宏生物工程有限责任公司	0	3.04452	10.2898	0.347922	0.457093	11.3401	2.99573	0	7.61776	0	0	8.62101	0	1	0	0	0	0	0	7.57599	7.56505	8.71358	0	8.62101	0	0
2016	中宏生物工程有限责任公司	0	3.04452	12.5409	0.578004	0.0043931	11.0876	2.89037	0	6.36303	0	0	8.71358	0	1	0	0	0	0	0	7.56505	7.68177	8.82835	0	8.71358	0	0
2017	中宏生物工程有限责任公司	0	3.13549	12.1404	0.331247	0.0371084	11.2538	2.99573	0	7.09672	0	0	8.82835	0	1	0	0	0	0	0	7.68177	8.9096	0	0	8.82835	0	0
2018	中宏生物工程有限责任公司	0	3.13549	10.7166	1.51757	0.0933765	11.3812	2.89037	0	6.92166	0	0	0	0	1	0	0	0	0	0	8.9096				0	0	0
2013	中广有线信息网络有限公司	0	3.17805	16.0668	0.578947	0.0174476	14.221	0	0	8.46379	0	1.09861	11.3082	0	1	0	0	0	0	0	0	0	11.5197	1.09861	11.3082	2.48491	0
2014	中广有线信息网络有限公司	0	3.17805	16.0562	0.585106	0.0212874	14.221	0	0	9.25493	0	1.09861	11.5197	0	1	0	0	0	0	0	0	0	11.531	1.09861	11.5197	2.48491	0
2015	中广有线信息网络有限公司	0	3.17805	16.0562	0.585106	0.027626	14.2855	6.90073	0	9.51547	0	1.09861	11.531	0	1	0	0	0	0	0	0	0	12.2708	1.60944	11.531	2.48491	0
2016	中广有线信息网络有限公司	0	3.17805	16.1181	0.61	0.0408284	15.0094	6.38182	0	9.89147	0	1.60944	12.2708	0	1	0	0	0	0	0	0	0	12.2998	1.94591	12.2708	2.83321	0
2017	中广有线信息网络有限公司	0	3.2581	16.2134	0.609091	0.0380404	15.0393	7.38709	0	9.90354	0	1.94591	12.2998	0	1	0	0	0	0	0	0	0	0	1.09861	12.2998	2.99573	0
2018	中广有线信息网络有限公司	0	3.2581	16.2134	0.627273	0.0183145	15.0393	7.38709	9.91596	9.90354	0	1.09861	0	1	1	0	19.8194	0	0	0	0				0	2.48491	0
2013	中广核太阳能开发有限公司	0	2.30259	11.7347	0.415388	-0.0198353	9.30946	0	0	5.22575	0	0	8.33447	0	1	0	0	0	0	0	0	0	13.0615	2.63906	8.33447	0	0
2014	中广核太阳能开发有限公司	0	2.30259	15.9556	0.188235	0.0391847	10.4619	0	10.1245	0	0	2.63906	13.0615	1	0	0	0	0	0	0	0	0	9.6069	2.3979	13.0615	3.29584	6.90876
2015	中广核太阳能开发有限公司	0	2.30259	16.4546	0.435714	0.0124111	12.9152	4.23411	9.6069	0	0	2.3979	9.6069	1	0	0	0	0	0	0	0	0	8.4551	3.09104	9.6069	3.21888	0
2016	中广核太阳能开发有限公司	0	2.30259	16.4546	0.421429	-0.0114136	13.8039	4.31749	5.28827	0	0	3.09104	8.4551	1	0	0	0	0	0	0	0	0	10.6682	3.3673	8.4551	3.46574	0
2017	中广核太阳能开发有限公司	0	2.48491	16.6487	0.371429	0.0217625	8.10682	4.85981	0	0	0	3.3673	10.6682	0	0	0	0	0	0	0	0	0	0	0	10.6682	3.55535	0
2018	中广核太阳能开发有限公司	0	2.48491	16.6487	0.509804	0.0647059	10.3136	0	0	0	0	0	0	0	0	0	0	0	0	0	0				0	0	0
2013	中建二局第三建筑工程有限公司	0	3.8712	14.0779	0.846154	0.0587062	15.7176	0	0	0	0	2.48491	12.8843	0	0	0	0	0	0	0	0	0	13.0615	2.56495	12.8843	3.2581	10.7995
2014	中建二局第三建筑工程有限公司	0	3.8712	14.221	0.8	0.0665387	15.7176	0	0	0	4.23411	2.56495	13.0615	0	0	1	0	0	0	0	0	0	12.9842	2.77259	13.0615	3.29584	10.7995
2015	中建二局第三建筑工程有限公司	0	3.8712	14.4033	0.777778	0.0446411	15.7176	6.7417	0	9.23279	0	2.77259	12.9842	0	1	0	0	0	0	0	0	0	11.2542	2.70805	12.9842	3.3673	10.7995
2016	中建二局第三建筑工程有限公司	0	3.8712	14.5087	0.8	0.022457	14.604	6.47851	0	9.23805	0	2.70805	11.2542	0	1	0	0	0	0	0	0	0	11.0139	0	11.2542	3.33221	10.7672
2017	中建二局第三建筑工程有限公司	0	3.2581	14.604	0.818182	0.0112436	14.5087	6.09357	0	9.32963	12.2931	0	11.0139	0	1	1	0	14.025	0	0	0	0	0	0	11.0139	0	0
2018	中建二局第三建筑工程有限公司	0	3.2581	14.5574	0.761905	0.010201	14.5087	6.01859	0	9.1644	0	0	0	0	1	0	0	0	0	0	0				0	0	0
2013	中建电子工程有限公司	0	3.17805	14.0779	0.846154	0.0587062	14.0779	0	0	0	0	0	10.5745	0	0	0	0	0	0	0	0	0	10.4839	0	10.5745	0	0
2014	中建电子工程有限公司	0	3.17805	14.221	0.8	0.0665387	13.9108	0	0	8.27436	4.23411	0	10.4839	0	1	1	0	12.4936	0	0	0	0	10.4946	0	10.4839	0	0
2015	中建电子工程有限公司	0	3.17805	14.4033	0.777778	0.0446411	13.9108	6.7417	0	8.29829	0	0	10.4946	0	1	0	0	0	0	0	0	0	11.2542	1.38629	10.4946	0	0
2016	中建电子工程有限公司	0	3.17805	14.5087	0.8	0.022457	14.604	6.03787	0	9.23805	0	1.38629	11.2542	0	1	0	0	0	0	0	0	0	11.0139	0	11.2542	2.70805	0
2017	中建电子工程有限公司	0	3.2581	14.604	0.818182	0.0112436	14.5087	6.09357	0	9.32963	12.2931	0	11.0139	0	1	1	0	14.025	0	0	0	10.5033	6.3315	3.7612	11.0139	0	0
2018	中建电子工程有限公司	0	2.48491	13.267	0.551776	0.0110436	12.5312	3.82864	1.94591	6.9575	0	3.7612	6.3315	1	1	0	8.74846	0	0	0	10.5033				6.3315	3.66356	0
2013	中悦浦利莱环保科技有限公司	0	2.48491	9.28517	0.560134	0.241648	8.53876	0	0	0	0	0	7.39511	0	0	0	0	0	0	0	0	0	6.93537	0	7.39511	0	0
2014	中悦浦利莱环保科技有限公司	0	2.3979	9.4358	0.840198	0.0004789	10.4918	0	0	0	0	0	6.93537	0	0	0	0	0	0	0	0	8.96603	7.65302	1.79176	6.93537	0	0
2015	中悦浦利莱环保科技有限公司	0	2.3979	11.8933	0.40341	-0.0212047	11.0044	2.83321	0	0	0	1.79176	7.65302	0	0	0	0	0	0	0	8.96603	0	10.0247	1.38629	7.65302	2.94444	0
2016	中悦浦利莱环保科技有限公司	0	2.3979	12.3667	0.0092265	0.1373	11.2014	2.19722	0	6.81454	0	1.38629	10.0247	0	1	0	0	0	0	0	0	6.0407	7.31854	0.693147	10.0247	2.70805	0
2017	中悦浦利莱环保科技有限公司	0	2.56495	12.0523	0.0092265	-0.0454426	7.70571	2.07944	0	0	0	0.693147	7.31854	0	0	0	0	0	0	0	6.0407	0	0	0	7.31854	2.07944	0
2018	中悦浦利莱环保科技有限公司	0	2.56495	12.0418	0.0092265	-0.0080495	5.1299	0.693147	0	0	0	0	0	0	0	0	0	0	0	0	0				0	0	0
2013	中成新星油田工程技术服务股份有限公司	0	2.48491	13.35	0.412781	0.0495002	12.2412	0	0	8.24722	0	0	9.10975	0	1	0	0	0	0	0	0	12.9869	8.92758	0	9.10975	0	0
2014	中成新星油田工程技术服务股份有限公司	0	2.48491	14.5087	0.6	0.000929	11.8202	0	0	8.38686	0	0	8.92758	0	1	0	0	0	0	0	12.9869	13.0282	8.90259	0	8.92758	0	0
2015	中成新星油田工程技术服务股份有限公司	0	2.48491	14.4574	0.578947	-0.0447579	11.5107	5.26269	0	8.1665	0	0	8.90259	0	1	0	0	0	0	0	13.0282	0	8.11701	0	8.90259	0	0
2016	中成新星油田工程技术服务股份有限公司	0	2.48491	12.8236	0.304866	-0.0615556	7.1333	3.33221	0	0	0	0	8.11701	0	0	0	0	0	0	0	0	0	0	0	8.11701	0	0
2017	中成新星油田工程技术服务股份有限公司	0	2.63906	13.0982	0.502441	-0.0647552	8.17695	0	0	0	0	0	0	0	0	0	0	0	0	0	0	0	0	0	0	0	0
2018	中成新星油田工程技术服务股份有限公司	0	2.63906	12.9807	0.503528	-0.0635123	6.4552	0	0	0	0	0	0	0	0	0	0	0	0	0	0				0	0	0
2013	中明科技（北京）有限公司	0	2.56495	10.539	0.289104	0.0054558	8.9597	0	0	0	0	0	5.04343	0	0	0	0	0	0	0	7.82641	0	8.12918	0	5.04343	0	0
2014	中明科技（北京）有限公司	0	2.56495	12.5194	0.277907	0.0425311	11.35	0	0	6.36647	0	0	8.12918	0	1	0	0	0	0	0	0	0	8.01069	0	8.12918	0	0
2015	中明科技（北京）有限公司	0	2.56495	12.4224	0.156867	0.0559968	11.3218	0	0	6.54535	0	0	8.01069	0	1	0	0	0	0	0	0	0	8.72729	0	8.01069	0	0
2016	中明科技（北京）有限公司	0	2.56495	12.3493	0.0880401	0.0059358	11.4902	2.3979	0	4.91998	0	0	8.72729	0	1	0	0	0	0	0	0	0	9.23259	0	8.72729	0	0
2017	中明科技（北京）有限公司	0	2.70805	13.4714	0.107325	0.0022432	11.9902	4.11087	0	5.05625	0	0	9.23259	0	1	0	0	0	0	0	0	0	0	0	9.23259	0	0
2018	中明科技（北京）有限公司	0	2.70805	13.3943	0.132399	-0.0965037	10.4164	0	0	0	0	0	0	0	0	0	0	0	0	0	0				0	0	0
2013	中智华体（北京）科技股份有限公司	0	2.56495	9.09773	0.129841	-0.282068	10.119	0	0	7.24637	0	0	9.75528	0	1	0	0	0	0	0	0	0	7.78239	0	9.75528	0	0
2014	中智华体（北京）科技股份有限公司	0	2.56495	9.4358	0.840198	0.0004789	9.51856	0	0	0	0	0	7.78239	0	0	0	0	0	0	0	0	6.9233	7.43367	0	7.78239	0	0
2015	中智华体（北京）科技股份有限公司	0	2.56495	11.4223	0.0574169	0.107717	9.58163	4.11087	0	0	0	0	7.43367	0	0	0	0	0	0	0	6.9233	0	10.0247	0	7.43367	0	0
2016	中智华体（北京）科技股份有限公司	0	2.56495	12.3667	0.0092265	0.1373	11.2014	3.3673	0	6.81454	0	0	10.0247	0	1	0	0	0	0	0	0	8.19242	9.47247	0	10.0247	0	0
2017	中智华体（北京）科技股份有限公司	0	2.70805	12.5641	0.0397408	0.0462	11.0698	5.1985	0	0	0	0	9.47247	0	0	0	0	0	0	0	8.19242	8.38418	0	0	9.47247	0	7.4725
2018	中智华体（北京）科技股份有限公司	0	2.70805	12.5537	0.0177784	0.0147906	11.5365	4.74493	0	0	0	0	0	0	0	0	0	0	0	0	8.38418				0	0	6.0845
2013	中材地质工程勘查研究院有限公司	0	2.94444	9.92373	0.328695	-0.0252842	11.2401	0	0	0	0	0	8.00503	0	0	0	0	0	0	0	0	0	8.25998	0	8.00503	0	0
2014	中材地质工程勘查研究院有限公司	0	2.94444	14.5574	0.809524	0.166351	11.3867	0	0	0	0	0	8.25998	0	0	0	0	0	0	0	0	0	8.24643	0	8.25998	0	0
2015	中材地质工程勘查研究院有限公司	0	2.94444	14.8451	0.857143	0.129284	11.2598	0	0	0	0	0	8.24643	0	0	0	0	0	0	0	0	0	7.88908	0	8.24643	0	0
2016	中材地质工程勘查研究院有限公司	0	2.94444	11.6064	0.483215	0.0782255	11.107	2.94444	0	0	0	0	7.88908	0	0	0	0	0	0	0	0	0	8.2044	0	7.88908	0	0
2017	中材地质工程勘查研究院有限公司	0	3.04452	11.6936	0.464319	0.0852526	11.3895	2.94444	0	0	0	0	8.2044	0	0	0	0	0	0	0	0	0	0	0	8.2044	0	0
2018	中材地质工程勘查研究院有限公司	0	3.04452	11.7833	0.436237	0.0944005	11.4515	3.71357	6.1506	0	0	0	0	1	0	0	0	0	0	0	0				0	0	0
2013	中材科技风电叶片股份有限公司	0	2.48491	14.9469	0.548387	-0.00142	14.2855	0	8.41605	9.25148	0	1.60944	10.2209	1	1	0	17.6672	0	0	0	8.57813	8.61838	11.047	2.30259	10.2209	2.83321	0
2014	中材科技风电叶片股份有限公司	0	2.48491	15.1765	0.615385	0.0603846	14.7318	0	7.95367	10.0569	0	2.30259	11.047	1	1	0	18.0102	0	0	0	8.61838	9.7725	12.0368	2.19722	11.047	3.17805	0
2015	中材科技风电叶片股份有限公司	0	2.48491	15.2018	0.575	0.088537	15.2265	4.55388	9.39856	10.5386	0	2.19722	12.0368	1	1	0	19.9371	0	0	0	9.7725	13.8706	11.6825	1.94591	12.0368	3.13549	0
2016	中材科技风电叶片股份有限公司	0	2.48491	15.2506	0.666667	0.0667319	15.0094	4.75359	7.45356	10.5366	0	1.94591	11.6825	1	1	0	17.9895	0	0	0	13.8706	11.2877	11.512	2.77259	11.6825	2.99573	0
2017	中材科技风电叶片股份有限公司	0	2.63906	15.3631	0.659574	0.05642	14.9141	4.57471	8.50431	9.73737	0	2.77259	11.512	1	1	0	18.2414	0	0	0	11.2877	15.6719	0	3.29584	11.512	3.3673	0
2018	中材科技风电叶片股份有限公司	0	2.63906	15.3416	0.673913	-0.0016767	15.0393	4.40672	7.60887	9.50256	4.35671	3.29584	0	1	1	1	17.1109	13.8463	8.50936	13.3251	15.6719				0	3.52636	0
2013	中标防伪印务有限公司	0	3.13549	11.5	0.0390421	0.012207	9.50458	0	0	0	3.13549	0.693147	8.468	0	0	1	0	0	0	0	7.51054	0	7.16858	1.09861	8.468	2.07944	0
2014	中标防伪印务有限公司	0	3.13549	11.5166	0.0496692	0.0192898	9.5738	0	0	0	0	1.09861	7.16858	0	0	0	0	0	0	0	0	0	8.08948	0.693147	7.16858	2.48491	0
2015	中标防伪印务有限公司	0	3.13549	11.5161	0.0451578	0.0055326	9.85739	2.70805	0	0	0	0.693147	8.08948	0	0	0	0	0	0	0	0	0	8.64047	0	8.08948	2.07944	0
2016	中标防伪印务有限公司	0	3.13549	11.4539	0.0516846	-0.0633752	9.94074	2.70805	0	0	0	0	8.64047	0	0	0	0	0	0	0	0	0	7.40306	0	8.64047	0	0
2017	中标防伪印务有限公司	0	3.21888	11.4975	0.0865627	0.0058088	10.1631	2.70805	0	0	0	0	7.40306	0	0	0	0	0	0	0	0	0	0	0	7.40306	0	0
2018	中标防伪印务有限公司	0	3.21888	11.5061	0.0695328	0.0619513	11.1118	2.30259	0	0	0	0	0	0	0	0	0	0	0	0	0				0	0	0
2013	中油油气勘探软件国家工程研究中心有限公司	0	2.30259	12.5176	0.538064	0.0465572	9.59451	0	0	0	0	1.09861	7.92299	0	0	0	0	0	0	0	0	0	10.0958	1.09861	7.92299	2.48491	8.20658
2014	中油油气勘探软件国家工程研究中心有限公司	0	2.99573	12.5266	0.0551745	0.0932059	10.8255	0	0	8.80387	0	1.09861	10.0958	0	1	0	0	0	0	0	0	0	9.85865	1.60944	10.0958	2.48491	8.17808
2015	中油油气勘探软件国家工程研究中心有限公司	0	2.99573	12.5978	0.0632895	0.0568551	10.9134	5.51745	0	7.84031	0	1.60944	9.85865	0	1	0	0	0	0	0	0	0	11.069	1.09861	9.85865	2.83321	8.10168
2016	中油油气勘探软件国家工程研究中心有限公司	0	2.99573	13.0064	0.133241	0.274014	12.2942	4.70048	0	9.72657	0	1.09861	11.069	0	1	0	0	0	0	0	0	0	12.1766	2.94444	11.069	2.48491	8.00837
2017	中油油气勘探软件国家工程研究中心有限公司	0	3.09104	14.4033	0.111617	0.301407	13.0932	6.52942	0	11.8734	0	2.94444	12.1766	0	1	0	0	0	0	0	0	0	9.99839	1.94591	12.1766	3.4012	10.0152
2018	中油油气勘探软件国家工程研究中心有限公司	0	3.09104	14.3461	0.0517059	0.0998047	13.3196	6.6053	0	11.7611	0	1.94591	9.99839	0	1	0	0	0	0	0	0				9.99839	2.99573	10.7995
2013	中油测井技术服务有限责任公司	0	2.89037	12.4886	0.353735	0.105925	10.093	0	8.13564	3.33221	0	0	7.25982	1	1	0	11.4312	0	0	0	0	0	11.2762	0.693147	7.25982	0	9.0027
2014	中油测井技术服务有限责任公司	0	2.89037	15.4448	0.294118	0.0269396	14.604	0	0	0	0	0.693147	11.2762	0	0	0	0	0	0	0	0	0	11.3537	2.77259	11.2762	2.07944	9.88027
2015	中油测井技术服务有限责任公司	0	2.89037	15.3841	0.291667	-0.0307044	14.2855	4.77912	0	0	0	2.77259	11.3537	0	0	0	0	0	0	0	0	0	11.1476	1.79176	11.3537	3.3673	8.5614
2016	中油测井技术服务有限责任公司	0	2.89037	15.2971	0.272727	-0.0431605	13.9978	5.01063	0	0	0	1.79176	11.1476	0	0	0	0	0	0	0	0	0	11.2245	2.3979	11.1476	2.94444	0
2017	中油测井技术服务有限责任公司	0	2.99573	15.2971	0.363636	-0.0964884	14.0779	4.92725	7.85671	5.33754	0	2.3979	11.2245	1	1	0	13.189	0	0	0	0	0	0	0	11.2245	3.21888	0
2018	中油测井技术服务有限责任公司	0	2.99573	15.2018	0.35	-0.0327348	14.152	0	4.82028	0	0	0	0	1	0	0	0	0	0	0	0				0	0	0
2013	中测国检（北京）测绘仪器检测中心	0	2.63906	11.8335	0.351871	0.0542932	11.3729	0	6.28972	6.83948	0	1.94591	8.24905	1	1	0	13.1263	0	0	0	7.69183	0	7.95437	0	8.24905	2.99573	0
2014	中测国检（北京）测绘仪器检测中心	0	2.63906	10.0564	0.29231	0.0865088	9.18153	0	0	0	0	0	7.95437	0	0	0	0	0	0	0	0	0	8.88848	0	7.95437	0	0
2015	中测国检（北京）测绘仪器检测中心	0	2.63906	10.6062	0.532538	0.080626	9.63378	4.20469	8.49821	0	1.09861	0	8.88848	1	0	1	0	0	8.50936	0	0	0	9.64115	0	8.88848	0	0
2016	中测国检（北京）测绘仪器检测中心	0	2.63906	10.8756	0.613982	0.0397216	10.249	3.49651	7.85593	0	0	0	9.64115	1	0	0	0	0	0	0	0	0	9.31263	0	9.64115	0	0
2017	中测国检（北京）测绘仪器检测中心	0	2.77259	10.9401	0.429549	0.0541902	10.5443	4.17439	8.80342	0	0	0	9.31263	1	0	0	0	0	0	0	0	0	8.50613	0	9.31263	0	0
2018	中测国检（北京）测绘仪器检测中心	0	2.77259	10.852	0.357566	0.0259499	10.1722	4.17439	0	0	0	0	8.50613	0	0	0	0	0	0	0	0				8.50613	0	0
2013	中测新图（北京）遥感技术有限责任公司	0	2.70805	10.7863	0.25788	0.457093	11.0389	0	5.3033	8.38777	0	2.48491	8.56408	1	1	0	13.6859	0	0	0	8.1348	0	9.03396	2.3979	8.56408	3.2581	9.29413
2014	中测新图（北京）遥感技术有限责任公司	0	2.63906	8.69634	0.736455	0.0033445	11.4076	0	8.6307	0	0	2.3979	9.03396	1	0	0	0	0	0	0	0	0	9.50896	2.48491	9.03396	3.21888	0
2015	中测新图（北京）遥感技术有限责任公司	0	2.63906	10.6062	0.532538	0.080626	11.7672	4.20469	8.9597	0	1.09861	2.48491	9.50896	1	0	1	0	0	8.50936	0	0	0	10.0946	2.99573	9.50896	3.2581	0
2016	中测新图（北京）遥感技术有限责任公司	0	2.63906	12.5494	0.371328	0.114835	12.4748	4.82028	7.84502	8.0618	0	2.99573	10.0946	1	1	0	15.9061	0	0	0	0	10.5243	10.1407	2.3979	10.0946	3.43399	0
2017	中测新图（北京）遥感技术有限责任公司	0	2.77259	12.5976	0.345296	0.0915513	12.4923	5.54126	7.834	7.97968	11.8208	2.3979	10.1407	1	1	1	15.8129	14.025	8.50936	13.3251	10.5243	7.57822	9.41922	0	10.1407	3.21888	0
2018	中测新图（北京）遥感技术有限责任公司	0	2.77259	12.5801	0.213882	0.126145	12.3869	4.70953	7.06561	8.03431	0	0	9.41922	1	1	0	15.0987	0	0	0	7.57822				9.41922	0	0
2013	中海石油气电集团有限责任公司	0	2.30259	12.8385	0.0092265	0.246819	6.24222	0	0	0	0	0	6.77765	0	0	0	0	0	0	0	0	0	11.7344	1.60944	6.77765	0	0
2014	中海石油气电集团有限责任公司	1	2.83321	16.4546	0.471429	0.385714	15.7176	0	9.28275	8.65713	0	1.60944	11.7344	1	1	0	17.9396	0	0	0	0	0	11.748	2.48491	11.7344	2.83321	10.7159
2015	中海石油气电集团有限责任公司	1	2.83321	16.4546	0.471429	0.257143	15.7176	5.04986	9.29908	8.0067	0	2.48491	11.748	1	1	0	17.3054	0	0	0	0	0	11.6182	0.693147	11.748	3.2581	0
2016	中海石油气电集团有限责任公司	0	2.83321	16.4546	0.471429	0.242857	15.7176	5.06259	9.23659	13.787	0	0.693147	11.6182	1	1	0	20.2158	0	0	0	0	0	11.4547	2.83321	11.6182	2.07944	0
2017	中海石油气电集团有限责任公司	0	2.94444	16.6487	0.535211	-0.135211	15.7176	4.95583	7.02376	14.0779	0	2.83321	11.4547	1	1	0	20.2158	0	0	0	0	0	6.63988	2.89037	11.4547	3.3673	0
2018	中海石油气电集团有限责任公司	0	2.94444	16.6487	0.513889	0.0032075	15.7176	4.97673	0	14.7318	0	2.89037	6.63988	0	1	0	0	0	0	0	0				6.63988	3.4012	0
2013	中海阳能源集团股份有限公司	0	2.63906	9.55917	0.914133	0.0002117	7.43897	0	5.3033	5.273	0	0	6.3986	1	1	0	10.5662	0	0	0	0	0	10.1606	3.58352	6.3986	0	0
2014	中海阳能源集团股份有限公司	1	2.63906	14.4033	0.492913	0.04496	13.4368	0	8.50613	9.36982	0	3.58352	10.1606	1	1	0	17.8757	0	0	0	0	0	10.1607	3.2581	10.1606	3.61092	0
2015	中海阳能源集团股份有限公司	1	2.63906	14.5574	0.571429	0.036909	13.6556	3.73767	7.69576	9.10409	0	3.2581	10.1607	1	1	0	16.7993	0	0	0	0	0	10.2828	3.17805	10.1607	3.52636	0
2016	中海阳能源集团股份有限公司	1	2.63906	14.3461	0.522994	-0.0887441	13.1028	3.68888	8.86602	9.2011	0	3.17805	10.2828	1	1	0	18.0669	0	0	0	0	0	10.1558	3.09104	10.2828	3.49651	0
2017	中海阳能源集团股份有限公司	1	2.77259	14.4574	0.578947	-0.0464647	13.3941	3.43399	0	5.35186	0	3.09104	10.1558	0	1	0	0	0	0	0	0	0	0	1.79176	10.1558	3.46574	0
2018	中海阳能源集团股份有限公司	1	2.77259	13.9108	1.09091	-0.129963	10.9897	3.49651	0	0	0	1.79176	0	0	0	0	0	0	0	0	0				0	2.94444	0
2013	中消恒安（北京）科技有限公司	0	1.94591	11.9432	0.0134233	0.0866274	5.1299	0	0	0	0	0.693147	5.01728	0	0	0	0	0	0	0	0	6.02865	4.65396	1.38629	5.01728	2.07944	0
2014	中消恒安（北京）科技有限公司	0	1.94591	8.67965	0.186873	-0.0200646	7.45991	0	0	0	0	1.38629	4.65396	0	0	0	0	0	0	0	6.02865	7.43835	6.56948	0.693147	4.65396	2.70805	0
2015	中消恒安（北京）科技有限公司	0	1.94591	8.658	0.190791	0.0366638	9.18615	2.30259	0	0	0	0.693147	6.56948	0	0	0	0	0	0	0	7.43835	7.95946	7.66388	0	6.56948	2.07944	0
2016	中消恒安（北京）科技有限公司	0	1.94591	9.59315	0.487281	0.036009	9.81115	2.07944	0	0	0	0	7.66388	0	0	0	0	0	0	0	7.95946	7.59091	7.8144	0	7.66388	0	0
2017	中消恒安（北京）科技有限公司	0	2.19722	9.90048	0.577461	0.045238	10.1318	2.30259	0	6.92166	0	0	7.8144	0	1	0	0	0	0	0	7.59091	4.91709	0	1.79176	7.8144	0	0
2018	中消恒安（北京）科技有限公司	0	2.19722	9.84443	0.502387	0.0510821	10.1029	1.09861	3.33221	7.2998	0	1.79176	0	1	1	0	10.595	0	0	0	4.91709				0	2.94444	0
2013	中清净业（北京）环境科技研究院	1	2.19722	6.58893	0.371383	0.0482315	7.53048	0	0	0	0	0	6.31897	0	0	0	0	0	0	0	0	0	6.3986	0	6.31897	0	0
2014	中清净业（北京）环境科技研究院	0	1.94591	6.58893	0.106109	0.0064309	7.59639	0	0	0	0	0	6.3986	0	0	0	0	0	0	0	0	0	6.47851	0	6.3986	0	0
2015	中清净业（北京）环境科技研究院	0	1.94591	6.58893	0.667203	-0.0144695	8.78814	2.77259	0	0	0	0	6.47851	0	0	0	0	0	0	0	0	0	6.74641	0	6.47851	0	0
2016	中清净业（北京）环境科技研究院	0	1.94591	6.7511	1.92155	-0.740047	8.46758	2.77259	0	0	0	0	6.74641	0	0	0	0	0	0	0	0	0	0	0	6.74641	0	0
2017	中清净业（北京）环境科技研究院	0	2.77259	11.3315	2.42437	-0.121267	5.23111	0	0	0	0	0	0	0	0	0	0	0	0	0	0	0	0	0	0	0	0
2018	中清净业（北京）环境科技研究院	0	1.94591	10.4931	0.0181334	-0.187822	6.9575	3.43399	5.01728	0	0	0	0	1	0	0	0	0	0	0	0				0	0	0
2013	中煤北京煤矿机械有限责任公司	0	3.8712	15.0094	0.636364	0.0252139	14.604	0	8.34308	8.8323	0	3.93183	12.0902	1	1	0	17.175	0	0	0	14.8565	13.6136	11.7002	4.09434	12.0902	3.68888	10.7995
2014	中煤北京煤矿机械有限责任公司	0	3.8712	14.9469	0.645161	0.0006987	14.2855	0	0	9.54603	0	4.09434	11.7002	0	1	0	0	0	0	0	13.6136	12.7501	11.3836	1.94591	11.7002	3.73767	0
2015	中煤北京煤矿机械有限责任公司	0	3.8712	14.9469	0.612903	0.0005448	14.0779	5.77455	0	8.99293	0	1.94591	11.3836	0	1	0	0	0	0	0	12.7501	12.1613	10.8774	1.60944	11.3836	2.99573	0
2016	中煤北京煤矿机械有限责任公司	0	3.8712	15.0393	0.676471	-0.0158279	13.8155	5.88053	0	7.45124	0	1.60944	10.8774	0	1	0	0	0	0	0	12.1613	12.7994	11.0288	2.63906	10.8774	2.83321	0
2017	中煤北京煤矿机械有限责任公司	0	3.68888	15.2018	0.7	0.000495	14.221	5.77765	0	0	0	2.63906	11.0288	0	0	0	0	0	0	0	12.7994	14.6152	0	3.63759	11.0288	3.29584	0
2018	中煤北京煤矿机械有限责任公司	0	3.68888	15.3631	0.638298	0.0049647	14.6484	5.63835	0	0	0	3.63759	0	0	0	0	0	0	0	0	14.6152				0	3.61092	0
2013	中煤电气有限公司	0	2.83321	10.957	0.504237	-0.112948	8.20958	0	0	0	0	0	7.40306	0	0	0	0	0	0	0	0	10.8597	9.39033	2.19722	7.40306	0	0
2014	中煤电气有限公司	0	2.83321	13.3851	0.589006	0.0202702	12.8089	0	6.90876	8.36218	0	2.19722	9.39033	1	1	0	15.2697	0	0	0	10.8597	10.4602	9.10242	1.79176	9.39033	3.13549	0
2015	中煤电气有限公司	0	2.83321	13.2816	0.609744	0.0091331	12.5519	3.89182	0	6.31717	0	1.79176	9.10242	0	1	0	0	0	0	0	10.4602	10.1428	9.09054	1.79176	9.10242	2.94444	0
2016	中煤电气有限公司	0	2.83321	13.1687	0.546602	0.017813	12.2557	3.95124	0	6.83948	0	1.79176	9.09054	0	1	0	0	0	0	0	10.1428	9.99246	8.82952	1.79176	9.09054	2.94444	5.17048
2017	中煤电气有限公司	0	2.94444	13.231	0.563456	0.0126237	12.243	3.82864	0	7.36708	0	1.79176	8.82952	0	1	0	0	0	0	0	9.99246	10.2584	5.83188	1.79176	8.82952	2.94444	0
2018	中煤电气有限公司	0	2.94444	13.2926	0.418073	0.0076945	12.3656	3.68888	0	7.37651	0	1.79176	5.83188	0	1	0	0	0	0	0	10.2584				5.83188	2.94444	0
2013	中特物流有限公司	1	2.63906	10.6965	0.479819	0.06181	10.7203	0	6.19644	4.5326	0	1.94591	7.7977	1	1	0	10.7162	0	0	0	8.30149	0	7.50769	1.09861	7.7977	2.99573	0
2014	中特物流有限公司	0	2.63906	11.0533	0.408063	0.1656	13.0479	0	0	8.11462	0	1.09861	7.50769	0	1	0	0	0	0	0	0	0	7.73368	2.3979	7.50769	2.48491	9.57436
2015	中特物流有限公司	0	2.63906	11.0022	0.390741	0.0233651	13.0817	5.52545	0	8.3509	0	2.3979	7.73368	0	1	0	0	0	0	0	0	0	8.32094	0	7.73368	3.21888	9.83371
2016	中特物流有限公司	1	2.63906	14.221	0.571125	0.0355587	13.4892	1.94591	0	8.58205	0	0	8.32094	0	1	0	0	0	0	0	0	0	8.49474	0	8.32094	0	9.35141
2017	中特物流有限公司	0	2.77259	14.152	0.5011	0.0362243	13.5879	2.56495	0	0	0	0	8.49474	0	0	0	0	0	0	0	0	0	0	0	8.49474	0	0
2018	中特物流有限公司	0	2.77259	14.221	0.535908	0.0264573	13.158	2.70805	0	0	0	0	0	0	0	0	0	0	0	0	0				0	0	6.88038
2013	中生北控生物科技股份有限公司	1	3.43399	12.7528	0.097644	0.0668133	12.0353	0	0	7.74457	0	0	9.4857	0	1	0	0	0	0	0	9.90184	9.93013	9.54574	3.17805	9.4857	0	0
2014	中生北控生物科技股份有限公司	1	3.43399	12.7838	0.0927581	0.0559147	12.1327	0	0	7.98378	0	3.17805	9.54574	0	1	0	0	0	0	0	9.93013	9.97118	9.45915	2.07944	9.54574	3.49651	0
2015	中生北控生物科技股份有限公司	1	3.43399	12.7999	0.175535	0.0317347	12.3452	3.2581	8.69668	7.46164	0	2.07944	9.45915	1	1	0	16.1576	0	0	0	9.97118	10.1412	9.83269	0	9.45915	3.09104	0
2016	中生北控生物科技股份有限公司	1	3.43399	13.2414	0.38679	0.0333551	12.5785	3.29584	7.65255	8.14729	0	0	9.83269	1	1	0	15.7991	0	0	0	10.1412	10.0968	9.66529	0.693147	9.83269	0	0
2017	中生北控生物科技股份有限公司	1	3.49651	13.3444	0.425159	0.0312221	12.5029	3.4012	5.94803	8.07371	0	0.693147	9.66529	1	1	0	14.0188	0	0	0	10.0968	4.55747	0	1.60944	9.66529	2.07944	0
2018	中生北控生物科技股份有限公司	1	3.49651	13.513	0.502834	0.028773	12.5032	3.4012	9.18009	7.89692	0	1.60944	0	1	1	0	17.0765	0	0	0	4.55747				0	2.83321	0
2013	中电投工程研究检测评定中心	0	2.19722	10.8863	0.0092265	0.0638696	9.83483	0	5.3033	5.99396	0	2.70805	7.48268	1	1	0	11.2898	0	0	0	0	0	7.48268	1.94591	7.48268	3.33221	0
2014	中电投工程研究检测评定中心	1	2.19722	10.9638	0.0942955	0.0282454	10.043	0	0	5.09987	0	1.94591	7.48268	0	1	0	0	0	0	0	0	0	7.42297	2.77259	7.48268	2.99573	0
2015	中电投工程研究检测评定中心	1	2.19722	10.9587	0.0979252	0.0171099	9.95023	3.55535	0	4.59512	0	2.77259	7.42297	0	1	0	0	0	0	0	0	0	8.02093	2.19722	7.42297	3.3673	0
2016	中电投工程研究检测评定中心	1	2.19722	10.9766	0.0862526	0.0526577	10.3469	3.58352	5.59471	5.73334	0	2.19722	8.02093	1	1	0	11.3211	0	0	0	0	0	10.4971	0	8.02093	3.13549	0
2017	中电投工程研究检测评定中心	0	2.63906	11.7422	0.19751	-0.0746148	10.9068	3.7612	0	0	0	0	10.4971	0	0	0	0	0	0	0	0	0	0	0	10.4971	0	0
2018	中电投工程研究检测评定中心	0	2.63906	11.8381	0.247887	0.0230593	10.2684	2.94444	0	0	0	0	0	0	0	0	0	0	0	0	0				0	0	0
2013	中电投核电技术中心（北京）有限公司	0	2.07944	10.4714	0.0551415	0.157547	9.74701	0	6.88449	0	0	0	9.35773	1	0	0	0	0	0	0	1.8598	0	9.72334	0	9.35773	0	0
2014	中电投核电技术中心（北京）有限公司	0	2.07944	10.5438	0.0990196	0.0241158	9.75464	0	6.77422	6.42487	0	0	9.72334	1	1	0	13.1963	0	0	0	0	0	9.83102	0	9.72334	0	7.20564
2015	中电投核电技术中心（北京）有限公司	0	2.07944	10.3392	0.185343	-0.290741	8.78386	3.4012	6.59715	4.91265	0	0	9.83102	1	1	0	11.5011	0	0	0	0	0	9.3368	0.693147	9.83102	0	6.70564
2016	中电投核电技术中心（北京）有限公司	0	2.07944	10.5445	0.335932	0.0005795	10.0013	3.66356	5.77455	0	0	0.693147	9.3368	1	0	0	0	0	0	0	0	0	8.0734	0.693147	9.3368	2.07944	9.14772
2017	中电投核电技术中心（北京）有限公司	0	2.30259	11.2222	0.616541	0.046274	11.2302	2.63906	6.49224	0	0	0.693147	8.0734	1	0	0	0	0	0	0	0	0	5.25749	2.07944	8.0734	2.07944	0
2018	中电投核电技术中心（北京）有限公司	0	2.3979	11.0367	0.0926743	0.0973595	11.001	3.73767	0	6.52209	0	2.07944	5.25749	0	1	0	0	0	0	0	0				5.25749	3.09104	0
2013	中电普瑞电力工程有限公司	0	2.19722	13.543	0.6362	0.301964	13.3471	0	9.90053	9.03384	0	4.38203	8.92745	1	1	0	18.9342	0	0	0	0	11.1727	10.1118	0	8.92745	3.80666	0
2014	中电普瑞电力工程有限公司	0	2.19722	13.9108	0.669823	0.174212	13.2595	0	9.64666	8.6706	0	0	10.1118	1	1	0	18.317	0	0	0	11.1727	11.8936	10.1552	3.09104	10.1118	0	8.68744
2015	中电普瑞电力工程有限公司	0	2.19722	13.9978	0.580159	0.153809	13.8155	3.04452	6.29157	9.03384	0	3.09104	10.1552	1	1	0	15.3234	0	0	0	11.8936	9.64445	10.4989	3.17805	10.1552	3.46574	8.88889
2016	中电普瑞电力工程有限公司	0	2.19722	14.221	0.612933	0.158442	13.4971	3.82864	0	7.72224	0.693147	3.17805	10.4989	0	1	1	0	7.72224	0	0	9.64445	8.41443	11.0788	3.71357	10.4989	3.49651	6.96035
2017	中电普瑞电力工程有限公司	0	2.3979	14.3461	0.519869	0.208363	14.152	3.89182	8.19423	10.5103	0	3.71357	11.0788	1	1	0	18.7042	0	0	0	8.41443	8.38172	0	3.33221	11.0788	3.63759	8.07683
2018	中电普瑞电力工程有限公司	0	2.3979	14.4574	0.578947	0.0807947	14.0779	4.15888	0	9.48463	0	3.33221	0	0	1	0	0	0	0	0	8.38172				0	3.52636	6.66057
2013	中电智能卡有限责任公司	1	3.17805	13.5503	0.268739	0.0730338	12.4299	0	7.49109	7.7271	0	2.07944	10.0372	1	1	0	15.2172	0	0	0	10.9276	11.5072	10.1374	1.09861	10.0372	3.09104	0
2014	中电智能卡有限责任公司	1	3.17805	13.5668	0.215648	0.102953	12.6676	0	7.09506	9.3728	0	1.09861	10.1374	1	1	0	16.467	0	0	0	11.5072	11.2729	9.80918	1.38629	10.1374	2.48491	0
2015	中电智能卡有限责任公司	0	3.17805	13.6046	0.201492	0.0804505	12.684	4.61512	8.50735	8.80552	0	1.38629	9.80918	1	1	0	17.3125	0	0	0	11.2729	10.8993	10.2047	1.38629	9.80918	2.70805	0
2016	中电智能卡有限责任公司	0	3.17805	13.6307	0.22008	0.0768768	13.0982	4.00733	8.05293	9.18245	0	1.38629	10.2047	1	1	0	17.235	0	0	0	10.8993	12.8279	11.2133	4.39445	10.2047	2.70805	0
2017	中电智能卡有限责任公司	0	3.2581	14.5087	0.25301	0.095306	14.0779	5.26269	7.6014	9.21244	0	4.39445	11.2133	1	1	0	16.8132	0	0	0	12.8279	13.8706	0	3.89182	11.2133	3.80666	0
2018	中电智能卡有限责任公司	0	3.2581	14.5574	0.230644	0.134617	14.2855	5.1985	10.1245	9.8406	0	3.89182	0	1	1	0	20.2158	0	0	0	13.8706				0	3.68888	0
2013	中电科技集团红外工程技术有限公司	0	2.56495	13.0633	0.604698	0.0510838	12.6286	0	0	8.29155	0	1.60944	9.77747	0	1	0	0	0	0	0	8.28645	0	7.76047	0	9.77747	2.83321	0
2014	中电科技集团红外工程技术有限公司	0	2.56495	10.9751	0.0453417	0.0035958	9.61827	0	0	0	0	0	7.76047	0	0	0	0	0	0	0	0	0	8.53366	0	7.76047	0	0
2015	中电科技集团红外工程技术有限公司	0	2.56495	11.0019	0.0596639	0.0109025	10.3779	2.77259	0	0	0	0	8.53366	0	0	0	0	0	0	0	0	0	8.68338	0.693147	8.53366	0	0
2016	中电科技集团红外工程技术有限公司	0	2.56495	10.9485	0.0147892	-0.0067879	10.4428	2.48491	0	0	0	0.693147	8.68338	0	0	0	0	0	0	0	0	0	8.24958	0.693147	8.68338	2.07944	0
2017	中电科技集团红外工程技术有限公司	0	2.70805	10.915	0.106137	-0.124829	10.7679	2.30259	0	0	0	0.693147	8.24958	0	0	0	0	0	0	0	0	0	0	0.693147	8.24958	2.07944	8.58802
2018	中电科技集团红外工程技术有限公司	0	2.70805	10.8218	0.119202	-0.110359	9.25004	2.07944	0	0	0	0.693147	0	0	0	0	0	0	0	0	0				0	2.07944	4.30406
2013	中盈优创资讯科技有限公司	1	2.30259	14.8802	0.344828	-0.0665472	13.6142	0	9.05076	0	6.09807	5.15906	11.5761	1	0	1	0	0	8.50936	0	12.551	11.9656	10.0132	0	11.5761	3.97029	8.64471
2014	中盈优创资讯科技有限公司	1	2.77259	13.9978	0.543172	0.107525	12.9692	0	0	9.23083	0	0	10.0132	0	1	0	0	0	0	0	11.9656	12.1961	10.1841	0	10.0132	0	0
2015	中盈优创资讯科技有限公司	1	2.77259	13.8155	0.73613	0.200562	13.0099	5.3799	0	9.43428	0	0	10.1841	0	1	0	0	0	0	0	12.1961	12.398	11.0171	0	10.1841	0	0
2016	中盈优创资讯科技有限公司	1	2.77259	13.9108	0.679067	0.156691	13.7492	4.75359	0	10.1352	0	0	11.0171	0	1	0	0	0	0	0	12.398	12.9049	11.0961	0	11.0171	0	0
2017	中盈优创资讯科技有限公司	1	2.89037	13.8085	0.680392	0.0709646	13.9108	5.43372	0	9.80494	0	0	11.0961	0	1	0	0	0	0	0	12.9049	12.1308	0	3.04452	11.0961	0	0
2018	中盈优创资讯科技有限公司	1	2.89037	13.9108	0.613742	0.148705	13.8155	5.57215	7.05359	10.1624	0	3.04452	0	1	1	0	17.2151	0	0	0	12.1308				0	3.43399	0
2013	中矿资源勘探股份有限公司	0	2.3979	10.6633	0.490294	-0.0023855	9.63358	0	0	3.55535	0	0	7.04316	0	1	0	0	0	0	0	0	0	8.45233	1.79176	7.04316	0	0
2014	中矿资源勘探股份有限公司	0	2.99573	9.72812	0.802288	0.0315815	11.6078	0	0	8.82644	0	1.79176	8.45233	0	1	0	0	0	0	0	0	0	8.50997	0	8.45233	2.94444	0
2015	中矿资源勘探股份有限公司	0	2.99573	9.80648	0.809917	0.008595	11.3843	0	0	8.65452	0	0	8.50997	0	1	0	0	0	0	0	0	0	5.67332	0	8.50997	0	0
2016	中矿资源勘探股份有限公司	0	2.99573	9.63476	0.345807	0.024336	7.73936	3.7612	0	0	0	0	5.67332	0	0	0	0	0	0	0	0	0	6.23637	1.09861	5.67332	0	0
2017	中矿资源勘探股份有限公司	0	2.48491	9.60697	0.316136	0.145961	9.28712	1.60944	0	0	0	1.09861	6.23637	0	0	0	0	0	0	0	0	0	0	0	6.23637	2.48491	0
2018	中矿资源勘探股份有限公司	0	2.48491	9.49085	0.136209	-0.0134472	8.41472	1.60944	0	5.76832	0	0	0	0	1	0	0	0	0	0	0				0	0	0
2013	中科信息安全共性技术国家工程研究中心有限公司	0	2.56495	11.2122	0.212892	0.0120765	11.2973	0	0	0	0	0	7.38399	0	0	0	0	0	0	0	0	0	9.50844	1.79176	7.38399	0	0
2014	中科信息安全共性技术国家工程研究中心有限公司	0	2.56495	11.9892	0.0445811	0.0001491	9.83054	0	6.46147	0	0	1.79176	9.50844	1	0	0	0	0	0	0	0	0	9.33114	1.79176	9.50844	2.94444	0
2015	中科信息安全共性技术国家工程研究中心有限公司	0	2.56495	12.0398	0.0870166	0.0047116	10.2364	4.51086	7.6014	6.84055	0	1.79176	9.33114	1	1	0	14.4404	0	0	0	0	0	6.81344	1.94591	9.33114	2.94444	0
2016	中科信息安全共性技术国家工程研究中心有限公司	0	2.56495	9.97058	0.409688	0.0187965	10.266	3.85015	7.61135	0	0	1.94591	6.81344	1	0	0	0	0	0	0	0	0	10.8697	3.61092	6.81344	2.99573	0
2017	中科信息安全共性技术国家工程研究中心有限公司	0	2.70805	13.1253	0.0579212	0.0164276	12.0659	5.55683	5.35186	8.92279	0	3.61092	10.8697	1	1	0	14.2698	0	0	0	0	0	7.54168	0	10.8697	3.61092	0
2018	中科信息安全共性技术国家工程研究中心有限公司	0	2.70805	13.1386	0.0572721	0.0188073	12.2175	5.45959	0	8.15508	6.49375	0	7.54168	0	1	1	0	14.025	0	0	0				7.54168	0	0
2013	中科实业集团（控股）有限公司	0	3.2581	14.7318	0.4	0.008928	11.5164	0	3.55535	0	0	0	8.85695	1	0	0	0	0	0	0	0	0	8.83054	0	8.85695	0	0
2014	中科实业集团（控股）有限公司	0	3.2581	14.8451	0.464286	0.0063257	11.1756	0	5.35659	6.07764	0	0	8.83054	1	1	0	11.4272	0	0	0	0	0	8.99281	0	8.83054	0	0
2015	中科实业集团（控股）有限公司	1	3.2581	14.7318	0.4	0.0095852	11.1356	2.48491	0	6.03069	0	0	8.99281	0	1	0	0	0	0	0	0	0	6.81344	0	8.99281	0	0
2016	中科实业集团（控股）有限公司	1	3.2581	9.97058	0.409688	0.0187965	10.266	3.43399	0	0	0	0	6.81344	0	0	0	0	0	0	0	0	0	0	0	6.81344	0	0
2017	中科实业集团（控股）有限公司	1	3.33221	14.8802	0.197679	0.208858	10.3876	0	0	8.53876	0	0	0	0	1	0	0	0	0	0	0	0	0	1.09861	0	0	0
2018	中科实业集团（控股）有限公司	1	2.19722	11.071	1.05775	-0.0615004	8.50674	1.79176	0	0	0	1.09861	0	0	0	0	0	0	0	0	0				0	2.48491	0
2013	中科开元信息技术（北京）有限公司	0	2.70805	11.8858	0.464694	-0.0665069	10.6616	0	0	0	0	1.60944	8.65452	0	0	0	0	0	0	0	0	0	7.60539	0	8.65452	2.83321	0
2014	中科开元信息技术（北京）有限公司	1	2.70805	10.4283	0.126058	0.0899059	10.2113	0	0	8.35255	0	0	7.60539	0	1	0	0	0	0	0	0	0	6.88755	0.693147	7.60539	0	0
2015	中科开元信息技术（北京）有限公司	1	2.70805	9.52952	0.046515	-0.776219	9.2688	2.70805	0	7.2385	0	0.693147	6.88755	0	1	0	0	0	0	0	0	0	6.18415	0	6.88755	2.07944	0
2016	中科开元信息技术（北京）有限公司	1	2.70805	9.46444	0.147068	-1.18758	8.19671	1.60944	0	5.70044	0	0	6.18415	0	1	0	0	0	0	0	0	0	9.19279	2.77259	6.18415	0	0
2017	中科开元信息技术（北京）有限公司	1	2.83321	9.97002	2.63439	-1.18758	9.31839	0	0	6.74052	0	2.77259	9.19279	0	1	0	0	0	0	0	0	0	0	0	9.19279	3.3673	0
2018	中科开元信息技术（北京）有限公司	1	2.83321	10.2105	2.8262	-1.18758	10.4693	4.45435	0	6.96224	0	0	0	0	1	0	0	0	0	0	0				0	0	0
2013	中科星源科技（北京）有限公司	0	2.70805	12.9271	0.523633	-0.0233439	10.6599	0	0	7.75961	0	0	10.5071	0	1	0	0	0	0	0	0	0	3.93183	0	10.5071	0	0
2014	中科星源科技（北京）有限公司	0	2.70805	6.72863	0.0790419	0.005988	6.19644	0	0	0	0	0	3.93183	0	0	0	0	0	0	0	0	0	3.93183	0	3.93183	0	0
2015	中科星源科技（北京）有限公司	0	2.70805	6.5903	0.090784	-0.136176	5.62762	0	0	0	0	0	3.93183	0	0	0	0	0	0	0	0	0	6.81344	0	3.93183	0	0
2016	中科星源科技（北京）有限公司	0	2.70805	9.97058	0.409688	0.0187965	10.266	0.693147	0	0	0	0	6.81344	0	0	0	0	0	0	0	0	0	0	0	6.81344	0	0
2017	中科星源科技（北京）有限公司	0	2.19722	6.58893			5.1299	0	0	0	0	0	0	0	0	0	0	0	0	0	0	0	7.54168	0	0	0	0
2018	中科星源科技（北京）有限公司	0	2.70805	13.1386	0.0572721	0.0188073	12.2175	5.45959	0	8.15508	6.49375	0	7.54168	0	1	1	0	14.025	0	0	0				7.54168	0	0
2013	中科软科技股份有限公司	1	3.13549	14.6484	0.782609	0.0689222	14.7318	0	0	10.3957	6.08904	1.38629	12.1545	0	1	1	0	14.025	0	0	14.1228	9.81951	12.3169	0	12.1545	2.70805	9.95156
2014	中科软科技股份有限公司	1	3.13549	14.8802	0.793103	0.0490341	14.8802	0	0	10.3351	8.37885	0	12.3169	0	1	1	0	14.025	0	0	9.81951	9.52742	12.3175	0	12.3169	0	0
2015	中科软科技股份有限公司	1	3.13549	15.0683	0.8	0.0520791	15.0094	7.38709	0	10.6008	0	0	12.3175	0	1	0	0	0	0	0	9.52742	10.597	13.0615	0	12.3175	0	0
2016	中科软科技股份有限公司	1	3.13549	15.7324	0.764706	0.0587582	15.7176	7.38709	0	11.0187	0	0	13.0615	0	1	0	0	0	0	0	10.597	8.79267	13.0615	0	13.0615	0	0
2017	中科软科技股份有限公司	1	3.21888	16.6487	0.777778	0.0666667	15.7176	7.38709	0	12.2848	0	0	13.0615	0	1	0	0	0	0	0	8.79267	0	0	0	13.0615	0	0
2018	中科软科技股份有限公司	1	3.21888	16.6487	0.722222	0.0777778	15.7176	7.38709	10.1245	12.0159	0	0	0	1	1	0	20.2158	0	0	0	0				0	0	0
2013	中科院建筑设计研究院有限公司	0	2.89037	11.4605	0.648751	-0.0109284	12.4566	0	0	7.75833	0	0	9.47016	0	1	0	0	0	0	0	0	0	9.94122	1.79176	9.47016	0	0
2014	中科院建筑设计研究院有限公司	0	2.89037	7.57096	0.240206	0	12.4478	0	0	7.97419	0	1.79176	9.94122	0	1	0	0	0	0	0	0	0	9.21264	0.693147	9.94122	2.94444	0
2015	中科院建筑设计研究院有限公司	1	2.89037	13.6059	0.507125	0.0923008	12.3553	5.3033	0	7.83913	0	0.693147	9.21264	0	1	0	0	0	0	0	0	0	6.81344	1.79176	9.21264	2.07944	0
2016	中科院建筑设计研究院有限公司	1	2.89037	9.97058	0.409688	0.0187965	10.266	4.43082	0	0	0	1.79176	6.81344	0	0	0	0	0	0	0	0	0	12.0676	4.20469	6.81344	2.94444	0
2017	中科院建筑设计研究院有限公司	1	2.99573	15.0094	0.848485	0.0106182	14.4033	6.56386	0	10.6473	0	4.20469	12.0676	0	1	0	0	0	0	0	0	0	0	2.94444	12.0676	3.7612	7.73237
2018	中科院建筑设计研究院有限公司	1	2.99573	14.9141	0.7	0.031782	14.4033	6.47543	0	8.3754	0	2.94444	0	0	1	0	0	0	0	0	0				0	3.4012	7.46221
2013	中粮营养健康研究院有限公司	0	2.19722	13.28	0.118313	-0.082348	7.57507	0	8.751	4.75359	0	3.82864	9.68066	1	1	0	13.4958	0	0	0	0	0	10.9228	4.66344	9.68066	3.66356	0
2014	中粮营养健康研究院有限公司	1	2.19722	13.7429	0.0329707	-0.0167332	10.8501	0	9.05497	7.97453	0	4.66344	10.9228	1	1	0	17.0291	0	0	0	0	0	11.7029	4.70048	10.9228	3.8712	0
2015	中粮营养健康研究院有限公司	1	2.19722	13.7812	0.062164	-0.0213209	11.5865	5.30827	8.35255	8.76842	0	4.70048	11.7029	1	1	0	17.1206	0	0	0	0	0	11.0611	4.7362	11.7029	3.8712	0
2016	中粮营养健康研究院有限公司	1	2.19722	13.9108	0.13015	-0.0503455	11.4853	5.40268	7.69667	8.74369	0	4.7362	11.0611	1	1	0	16.4397	0	0	0	0	0	11.0204	4.20469	11.0611	3.8712	0
2017	中粮营养健康研究院有限公司	1	2.3979	13.7485	0.135232	-0.0628938	11.6534	5.52146	9.65252	8.5696	0	4.20469	11.0204	1	1	0	18.2219	0	0	0	0	0	9.55279	4.17439	11.0204	3.7612	0
2018	中粮营养健康研究院有限公司	1	2.3979	13.7346	0.132714	-0.0486554	11.7833	5.36598	0	8.04431	0	4.17439	9.55279	0	1	0	0	0	0	0	0				9.55279	3.7612	0
2013	中粮（北京）饲料科技有限公司	0	2.70805	10.916	0.126794	0.0547866	11.513	0	0	6.97635	0	1.09861	8.30177	0	1	0	0	0	0	0	0	0	6.88959	0	8.30177	2.48491	0
2014	中粮（北京）饲料科技有限公司	1	2.70805	11.6577	0.677652	0.122054	12.9245	0	0	0	0	0	6.88959	0	0	0	0	0	0	0	0	0	7.21671	0	6.88959	0	0
2015	中粮（北京）饲料科技有限公司	1	2.70805	12.0126	0.599359	0.214148	13.0797	0.693147	0	0	0	0	7.21671	0	0	0	0	0	0	0	0	0	8.58279	0	7.21671	0	0
2016	中粮（北京）饲料科技有限公司	1	2.70805	12.4454	0.929554	0.0658058	13.2951	5.39816	0	7.60489	0	0	8.58279	0	1	0	0	0	0	0	0	0	9.05696	0	8.58279	0	0
2017	中粮（北京）饲料科技有限公司	1	2.83321	12.7428	0.776257	0.111239	13.6135	5.39816	0	9.87689	0	0	9.05696	0	1	0	0	0	0	0	0	0	0	0	9.05696	0	0
2018	中粮（北京）饲料科技有限公司	1	2.83321	12.6147	0.666285	0.108709	13.4843	5.40268	0	10.2652	0	0	0	0	1	0	0	0	0	0	0				0	0	0
2013	中经网数据有限公司	0	3.13549	12.397	0.212801	0.0966473	11.263	0	0	7.68432	0	0	9.56079	0	1	0	0	0	0	0	0	0	9.64115	0	9.56079	0	0
2014	中经网数据有限公司	0	3.13549	12.4096	0.18262	0.0845585	11.3498	0	0	7.67183	0	0	9.64115	0	1	0	0	0	0	0	0	0	9.76503	0	9.64115	0	0
2015	中经网数据有限公司	0	3.13549	12.4409	0.167454	0.0831376	11.4272	5.67332	0	7.71869	0	0	9.76503	0	1	0	0	0	0	0	0	0	10.5671	0	9.76503	0	0
2016	中经网数据有限公司	0	3.13549	12.4274	0.146215	0.0101789	12.3273	5.05625	0	6.45677	0	0	10.5671	0	1	0	0	0	0	0	0	0	11.4649	0	10.5671	0	0
2017	中经网数据有限公司	0	3.21888	14.0779	0.132628	-0.107165	13.3688	5.82008	0	0	0	0	11.4649	0	0	0	0	0	0	0	0	0	0	0	11.4649	0	0
2018	中经网数据有限公司	0	3.21888	14.4033	0.114573	0.0764533	13.3739	5.99894	7.31788	0	0	0	0	1	0	0	0	0	0	0	0				0	0	0
2013	中网威信电子安全服务有限公司	0	2.48491	11.9432	0.0134233	0.0866274	10.4967	0	0	6.91572	0	0.693147	7.93845	0	1	0	0	0	0	0	0	0	7.75319	0	7.93845	2.07944	0
2014	中网威信电子安全服务有限公司	0	2.48491	12.0033	0.190707	0.0833078	10.2719	0	0	6.79235	0	0	7.75319	0	1	0	0	0	0	0	0	0	7.93093	0	7.75319	0	6.30262
2015	中网威信电子安全服务有限公司	0	2.48491	11.9872	0.254805	0.0786159	10.5636	3.43399	0	6.848	0	0	7.93093	0	1	0	0	0	0	0	0	0	8.53993	0	7.93093	0	5.01728
2016	中网威信电子安全服务有限公司	0	2.48491	12.1943	0.366049	0.0444091	11.6307	2.89037	0	7.37212	0	0	8.53993	0	1	0	0	0	0	0	0	0	10.0613	0	8.53993	0	6.20658
2017	中网威信电子安全服务有限公司	0	2.63906	13.4039	0.398506	0.0306153	12.7704	4.79579	0	8.06117	0	0	10.0613	0	1	0	0	0	0	0	0	0	0	0	10.0613	0	0
2018	中网威信电子安全服务有限公司	0	2.63906	13.3213	0.319131	0.0393898	12.7617	4.79579	0	8.2104	0	0	0	0	1	0	0	0	0	0	0				0	0	0
2013	中联煤层气国家工程研究中心有限责任公司	0	2.30259	8.94755	0.237123	0.0459157	9.12053	0	0	2.30259	0	0	6.76964	0	1	0	0	0	0	0	7.20357	0	10.9346	2.89037	6.76964	0	0
2014	中联煤层气国家工程研究中心有限责任公司	0	2.48491	11.9086	0.451997	0.0176582	10.8623	0	8.75778	5.67675	0	2.89037	10.9346	1	1	0	14.4309	0	0	0	0	0	10.1281	1.60944	10.9346	3.4012	0
2015	中联煤层气国家工程研究中心有限责任公司	0	2.48491	11.8902	0.434006	0.0185979	11.1003	4.38203	8.67982	5.60212	0	1.60944	10.1281	1	1	0	14.2781	0	0	0	0	0	10.302	1.09861	10.1281	2.83321	0
2016	中联煤层气国家工程研究中心有限责任公司	0	2.48491	11.852	0.404031	0.0194638	10.4751	4.51086	9.03896	0	0	1.09861	10.302	1	0	0	0	0	0	0	0	0	10.6682	1.60944	10.302	2.48491	8.23827
2017	中联煤层气国家工程研究中心有限责任公司	0	2.63906	12.0335	0.495362	0.0173863	10.7412	4.14314	7.61036	5.81711	0	1.60944	10.6682	1	1	0	13.424	0	0	0	0	0	9.45939	1.60944	10.6682	2.83321	0
2018	中联煤层气国家工程研究中心有限责任公司	0	2.63906	12.1718	0.428963	0.0172309	10.4996	4.47734	9.09583	5.98394	0	1.60944	9.45939	1	1	0	15.0771	0	0	0	0				9.45939	2.83321	0
2013	中能电力科技开发有限公司	0	3.2581	13.4281	0.560948	0.222714	12.1204	0	0	0	0	0	9.85188	0	0	0	0	0	0	0	0	0	8.33207	0	9.85188	0	0
2014	中能电力科技开发有限公司	0	3.2581	14.221	0.733333	0.068204	12.3737	0	0	0	0	0	8.33207	0	0	0	0	0	0	0	0	0	8.93853	0	8.33207	0	0
2015	中能电力科技开发有限公司	0	3.2581	13.8097	0.626848	0.0875164	12.5815	3.97029	0	0	0	0	8.93853	0	0	0	0	0	0	0	0	0	10.48	0	8.93853	0	0
2016	中能电力科技开发有限公司	0	3.2581	13.4906	0.591307	0.0056851	12.9546	3.09104	0	0	0	0	10.48	0	0	0	0	0	0	0	0	0	10.6189	0	10.48	0	0
2017	中能电力科技开发有限公司	0	3.33221	13.9978	0.54264	0.00316	13.6813	4.79579	0	0	0	0	10.6189	0	0	0	0	0	0	0	0	0	0	0	10.6189	0	0
2018	中能电力科技开发有限公司	0	3.33221	14.221	0.622024	0.005616	13.8155	4.76217	0	0	0	0	0	0	0	0	0	0	0	0	0				0	0	0
2013	中自控（北京）环境工程有限公司	0	2.77259	12.6567	0.208532	0.111645	11.4615	0	7.99328	8.30251	1.09861	2.30259	9.44454	1	1	1	16.2952	8.99554	8.50936	13.3251	8.51354	0	7.54803	0	9.44454	3.17805	0
2014	中自控（北京）环境工程有限公司	0	2.70805	9.4358	0.840198	0.0004789	9.53936	0	0	0	0	0	7.54803	0	0	0	0	0	0	0	0	7.44325	7.65444	0	7.54803	0	0
2015	中自控（北京）环境工程有限公司	0	2.70805	12.2206	0.011029	0.145023	8.97538	4.11087	0	0	0	0	7.65444	0	0	0	0	0	0	0	7.44325	0	10.0247	0	7.65444	0	0
2016	中自控（北京）环境工程有限公司	0	2.70805	12.3667	0.0092265	0.1373	11.2014	1.38629	0	6.81454	0	0	10.0247	0	1	0	0	0	0	0	0	0	5.33272	0	10.0247	0	0
2017	中自控（北京）环境工程有限公司	0	2.89037	9.61106	0.0641747	0.0052921	8.75857	1.38629	0	0	0	0	5.33272	0	0	0	0	0	0	0	0	0	0	0	5.33272	0	0
2018	中自控（北京）环境工程有限公司	0	2.83321	9.5042	0.0893776	0.0937756	8.21365	1.79176	0	0	0	0	0	0	0	0	0	0	0	0	0				0	0	0
2013	中航勘察设计研究院有限公司	0	3.8712	10.9748	0.381603	0.0366221	11.6199	0	0	5.96358	0	1.79176	8.537	0	1	0	0	0	0	0	0	0	8.6174	1.38629	8.537	2.94444	0
2014	中航勘察设计研究院有限公司	0	3.8712	11.4864	0.642075	0.0031013	11.7183	0	0	5.65249	0	1.38629	8.6174	0	1	0	0	0	0	0	0	0	8.70798	1.94591	8.6174	2.70805	0
2015	中航勘察设计研究院有限公司	0	3.8712	11.4868	0.642976	0.0024019	11.8089	5.04343	0	5.67332	0	1.94591	8.70798	0	1	0	0	0	0	0	0	0	10.5157	1.94591	8.70798	2.99573	0
2016	中航勘察设计研究院有限公司	0	3.8712	11.7564	0.721475	0.0087166	10.7227	4.18966	0	0	0	1.94591	10.5157	0	0	0	0	0	0	0	0	0	11.4694	0	10.5157	2.99573	0
2017	中航勘察设计研究院有限公司	0	2.77259	12.9664	0.737875	0.0206878	12.5509	5.82008	0	0	0	0	11.4694	0	0	0	0	0	0	0	0	0	0	0	11.4694	0	10.7664
2018	中航勘察设计研究院有限公司	0	2.77259	13.627	0.422219	0.0163799	12.7033	5.90536	0	0	0	0	0	0	0	0	0	0	0	0	0				0	0	10.7995
2013	中航天地激光科技有限公司	1	2.07944	11.6433	0.0933383	-0.0601919	6.87936	0	8.34308	0	0	0	6.44095	1	0	0	0	0	0	0	0	0	9.38438	0	6.44095	0	0
2014	中航天地激光科技有限公司	1	2.07944	11.7434	0.239445	-0.0597303	9.62079	0	8.66475	0	0	0	9.38438	1	0	0	0	0	0	0	0	0	10.0986	0	9.38438	0	0
2015	中航天地激光科技有限公司	1	2.07944	11.8659	0.38265	-0.0569728	9.66231	2.30259	9.32027	0	0	0	10.0986	1	0	0	0	0	0	0	0	0	7.01211	0	10.0986	0	0
2016	中航天地激光科技有限公司	1	2.07944	11.8454	0.414326	-0.0460266	10.2199	0.693147	0	0	0	0	7.01211	0	0	0	0	0	0	0	0	0	4.91998	0	7.01211	0	0
2017	中航天地激光科技有限公司	1	2.30259	11.7065	0.477322	-0.153353	8.98595	1.60944	0	0	0	0	4.91998	0	0	0	0	0	0	0	0	0	0	1.09861	4.91998	0	0
2018	中航天地激光科技有限公司	1	2.30259	11.6289	0.468388	-0.0333037	9.6602	1.38629	0	0	0	1.09861	0	0	0	0	0	0	0	0	0				0	2.48491	0
2013	中航材导航技术（北京）有限公司	0	2.56495	7.73281	0.438843	0.0359491	7.2086	0	0	4.3438	0	1.38629	5.23111	0	1	0	0	0	0	0	0	0	8.53523	0	5.23111	2.70805	0
2014	中航材导航技术（北京）有限公司	0	2.56495	10.7787	0.0595149	0.210678	9.89737	0	0	6.62936	0	0	8.53523	0	1	0	0	0	0	0	0	0	9.17709	0	8.53523	0	0
2015	中航材导航技术（北京）有限公司	0	2.56495	10.8212	0.068741	0.226434	10.2702	0	0	6.65157	0	0	9.17709	0	1	0	0	0	0	0	0	0	10.0046	0	9.17709	0	0
2016	中航材导航技术（北京）有限公司	0	2.56495	10.7663	0.128877	0.119846	10.8975	4.02535	0	7.08924	0	0	10.0046	0	1	0	0	0	0	0	0	0	11.2499	0	10.0046	0	0
2017	中航材导航技术（北京）有限公司	0	2.70805	12.1317	0.180423	0.29631	12.4168	5.98394	0	9.17957	0	0	11.2499	0	1	0	0	0	0	0	0	0	0	0	11.2499	0	0
2018	中航材导航技术（北京）有限公司	0	2.70805	12.7237	0.460195	0.167623	12.7777	5.93754	0	9.2273	0	0	0	0	1	0	0	0	0	0	0				0	0	0
2013	中航百慕新材料技术工程股份有限公司	0	3.13549	12.5983	0.502692	0.0757237	12.3184	0	0	7.17089	0	1.79176	9.11129	0	1	0	0	0	0	0	9.77516	9.64855	9.13702	1.60944	9.11129	2.94444	0
2014	中航百慕新材料技术工程股份有限公司	0	3.13549	12.6758	0.496041	0.0720272	12.2659	0	0	7.68616	0	1.60944	9.13702	0	1	0	0	0	0	0	9.64855	9.1689	9.41287	2.70805	9.13702	2.83321	0
2015	中航百慕新材料技术工程股份有限公司	0	3.13549	12.7853	0.506207	0.064847	12.2149	3.43399	0	7.74716	0	2.70805	9.41287	0	1	0	0	0	0	0	9.1689	8.63222	8.93564	2.3979	9.41287	3.33221	0
2016	中航百慕新材料技术工程股份有限公司	0	3.13549	12.8885	0.534602	0.0435303	11.8982	2.77259	0	7.46565	0	2.3979	8.93564	0	1	0	0	0	0	0	8.63222	8.63222	8.84923	2.3979	8.93564	3.21888	0
2017	中航百慕新材料技术工程股份有限公司	0	3.21888	13.0304	0.286718	0.0402687	12.2497	2.77259	0	0	0	2.3979	8.84923	0	0	0	0	0	0	0	8.63222	8.34108	0	2.63906	8.84923	3.21888	0
2018	中航百慕新材料技术工程股份有限公司	0	3.21888	13.0569	0.287725	0.0329595	12.592	4.02535	2.56495	0	0	2.63906	0	1	0	0	0	0	0	0	8.34108				0	3.29584	0
2013	中航网信（北京）科技有限公司	0	2.70805	9.60623	0.382606	-0.0576871	8.46632	0	0	0	0	0	6.54965	0	0	1	0	0	0	0	6.84732	12.7854	10.6495	0.693147	6.54965	0	0
2014	中航网信（北京）科技有限公司	1	2.70805	14.4033	0.777778	0.0508922	14.4033	0	0	8.41272	0	0.693147	10.6495	0	1	0	0	0	0	0	12.7854	0	12.6363	1.09861	10.6495	2.07944	0
2015	中航网信（北京）科技有限公司	1	2.70805	14.0779	0.659194	0.0320446	13.3111	3.80666	0	4.51086	0	1.09861	12.6363	0	1	0	0	0	0	0	0	11.4614	9.58994	0	12.6363	2.48491	9.2016
2016	中航网信（北京）科技有限公司	0	2.70805	13.6217	0.611878	-0.104756	13.214	2.83321	0	0	0	0	9.58994	0	0	0	0	0	0	0	11.4614	0	9.1157	0	9.58994	0	8.53993
2017	中航网信（北京）科技有限公司	0	1.94591	13.7448	0.758897	-0.0925877	12.4862	0	0	0	0	0	9.1157	0	0	0	0	0	0	0	0	0	0	0	9.1157	0	10.7386
2018	中航网信（北京）科技有限公司	0	2.83321	13.317	0.690357	-0.0606098	12.8389	0	0	0	0	0	0	0	0	0	0	0	0	0	0				0	0	0
2013	中航试金石检测科技有限公司	1	2.07944	11.8769	0.591214	0.0618776	10.9208	0	0	0	0	0	8.01863	0	0	0	0	0	0	0	0	0	8.56655	0	8.01863	0	0
2014	中航试金石检测科技有限公司	1	2.07944	11.8367	0.532868	0.047514	11.0076	0	0	0	0	0	8.56655	0	0	0	0	0	0	0	0	0	7.95472	0	8.56655	0	0
2015	中航试金石检测科技有限公司	1	2.07944	11.8434	0.504656	0.076315	11.0312	2.77259	0	5.39816	0	0	7.95472	0	1	0	0	0	0	0	0	6.9916	8.87543	1.09861	7.95472	0	8.21148
2016	中航试金石检测科技有限公司	1	2.07944	11.7498	0.377704	0.0540163	10.7491	2.77259	0	0	0	1.09861	8.87543	0	0	0	0	0	0	0	6.9916	0	9.55761	1.94591	8.87543	2.48491	0
2017	中航试金石检测科技有限公司	0	2.30259	12.7476	0.402952	-0.0164867	11.4626	4.57471	0	0	0	1.94591	9.55761	0	0	0	0	0	0	0	0	0	0	0	9.55761	2.99573	0
2018	中航试金石检测科技有限公司	0	2.30259	10.6942	0.998095	-1.18758	9.91611	4.44265	0	0	0	0	0	0	0	0	0	0	0	0	0				0	0	0
2013	中船重工远舟（北京）科技有限公司	0	3.21888	11.616	0.427668	0.0686019	10.1438	0	7.87246	0	0	0	8.82732	1	0	0	0	0	0	0	0	0	9.74038	1.38629	8.82732	0	0
2014	中船重工远舟（北京）科技有限公司	0	3.21888	11.6675	0.422951	0.0508692	10.2192	0	9.58011	0	0	1.38629	9.74038	1	0	0	0	0	0	0	0	0	9.96275	0.693147	9.74038	2.70805	0
2015	中船重工远舟（北京）科技有限公司	0	3.21888	11.5831	0.337097	0.0460643	9.11328	2.99573	9.6073	0	0	0.693147	9.96275	1	0	0	0	0	0	0	0	0	9.91468	0	9.96275	2.07944	0
2016	中船重工远舟（北京）科技有限公司	0	3.21888	11.5952	0.278283	0.0668214	10.1921	2.77259	8.06338	7.21156	0	0	9.91468	1	1	0	15.2739	0	0	0	0	0	9.28804	2.30259	9.91468	0	0
2017	中船重工远舟（北京）科技有限公司	0	3.29584	11.7259	0.203606	0.185058	10.463	2.77259	7.90912	7.51152	0	2.30259	9.28804	1	1	0	15.4197	0	0	0	0	0	0	0	9.28804	3.17805	0
2018	中船重工远舟（北京）科技有限公司	0	3.29584	11.7003	0.156452	0.0256289	9.97692	2.70805	0	6.85119	0	0	0	0	1	0	0	0	0	0	0				0	0	0
2013	中色地科矿产勘查股份有限公司	0	2.77259	11.3488	0.367891	0.0313921	10.7244	0	0	7.09838	0	1.38629	7.9452	0	1	0	0	0	0	0	0	0	8.82893	1.09861	7.9452	2.70805	0
2014	中色地科矿产勘查股份有限公司	0	2.70805	14.0779	0.489793	0.0476254	12.0339	0	0	11.3942	0	1.09861	8.82893	0	1	0	0	0	0	0	0	0	8.07869	1.38629	8.82893	2.48491	0
2015	中色地科矿产勘查股份有限公司	0	2.70805	14.0779	0.465597	0.0234369	11.0142	3.73767	0	10.9304	0	1.38629	8.07869	0	1	0	0	0	0	0	0	0	8.15306	1.60944	8.07869	2.70805	0
2016	中色地科矿产勘查股份有限公司	0	2.70805	13.9108	0.381646	-0.0019627	10.8724	3.73767	0	6.72383	0	1.60944	8.15306	0	1	0	0	0	0	0	0	0	8.26359	1.09861	8.15306	2.83321	0
2017	中色地科矿产勘查股份有限公司	0	2.83321	13.9108	0.371753	0.0403527	9.8622	3.61092	0	6.52503	0	1.09861	8.26359	0	1	0	0	0	0	0	0	0	0	0	8.26359	2.48491	0
2018	中色地科矿产勘查股份有限公司	0	2.83321	13.9108	0.408465	0.0266045	10.6814	3.78419	0	6.56244	0	0	0	0	1	0	0	0	0	0	0				0	0	0
2013	中节能唯绿（北京）建筑节能科技有限公司	0	2.48491	10.8816	0.0659772	0.160985	10.3169	0	7.84071	6.34388	1.38629	3.3673	8.92186	1	1	1	14.1824	7.44132	8.50936	13.3251	0	0	9.07795	1.94591	8.92186	3.55535	0
2014	中节能唯绿（北京）建筑节能科技有限公司	1	2.48491	11.1504	0.184998	0.105015	10.6994	0	0	7.17089	0	1.94591	9.07795	0	1	0	0	0	0	0	0	0	9.42698	1.94591	9.07795	2.99573	0
2015	中节能唯绿（北京）建筑节能科技有限公司	1	2.48491	11.2212	0.34765	0.136318	10.7581	3.82864	0	7.82485	0	1.94591	9.42698	0	1	0	0	0	0	0	0	0	8.87193	0	9.42698	2.99573	6.64249
2016	中节能唯绿（北京）建筑节能科技有限公司	0	2.48491	11.4709	0.401858	0.104738	11.0044	3.89182	0	7.25841	0	0	8.87193	0	1	0	0	0	0	0	0	0	8.53562	0	8.87193	0	6.34212
2017	中节能唯绿（北京）建筑节能科技有限公司	0	2.63906	11.4344	0.363154	0.0250208	10.9048	3.66356	0	5.40268	0	0	8.53562	0	1	0	0	0	0	0	0	0	0	1.38629	8.53562	0	5.78074
2018	中节能唯绿（北京）建筑节能科技有限公司	0	2.63906	11.4371	0.446671	0.0102266	10.7708	3.61092	0	6.08904	0	1.38629	0	0	1	0	0	0	0	0	0				0	2.70805	0
2013	中节能天辰（北京）环保科技有限公司	0	2.56495	13.7107	0.828349	0.189178	9.26492	0	0	4.35671	0	1.09861	8.35114	0	1	0	0	0	0	0	11.734	0	8.16678	2.77259	8.35114	2.48491	0
2014	中节能天辰（北京）环保科技有限公司	0	2.56495	11.0131	0.363001	-0.0700285	10.6308	0	6.19644	0	0	2.77259	8.16678	1	0	0	0	0	0	0	0	0	7.85516	0	8.16678	3.3673	0
2015	中节能天辰（北京）环保科技有限公司	0	2.56495	11.2064	0.561996	-0.106763	9.23357	2.30259	0	0	0	0	7.85516	0	0	0	0	0	0	0	0	0	6.86485	0	7.85516	0	0
2016	中节能天辰（北京）环保科技有限公司	0	2.56495	11.1441	0.602927	-0.0590881	8.32821	1.60944	0	0	0	0	6.86485	0	0	0	0	0	0	0	0	0	6.86276	1.09861	6.86485	0	0
2017	中节能天辰（北京）环保科技有限公司	0	2.48491	16.5236	0.393333	0.0297741	10.7281	3.52636	0	0	0	1.09861	6.86276	0	0	0	0	0	0	0	0	0	0	0.693147	6.86276	2.48491	0
2018	中节能天辰（北京）环保科技有限公司	0	2.48491	16.6487	0.438889	0.042428	11.0159	2.83321	0	0	0	0.693147	0	0	0	0	0	0	0	0	0				0	2.07944	0
2013	中节能工业节能有限公司	0	2.19722	14.221	0.389675	-0.008884	12.4881	0	0	0	0	3.33221	8.54169	0	0	0	0	0	0	0	0	0	8.82688	2.3979	8.54169	3.52636	0
2014	中节能工业节能有限公司	0	2.19722	14.4033	0.471116	0.0586828	11.6283	0	0	0	0	2.3979	8.82688	0	0	0	0	0	0	0	0	0	8.95648	1.79176	8.82688	3.21888	6.3986
2015	中节能工业节能有限公司	0	2.19722	14.6484	0.565217	0.0356578	12.6164	3.43399	0	1.38629	0	1.79176	8.95648	0	1	0	0	0	0	0	0	0	8.96175	2.19722	8.95648	2.94444	0
2016	中节能工业节能有限公司	0	2.19722	14.7318	0.64	0.0030672	11.3135	3.61092	4.77069	0	0	2.19722	8.96175	1	0	0	0	0	0	0	0	0	9.17761	0.693147	8.96175	3.13549	0
2017	中节能工业节能有限公司	0	2.3979	14.2855	0.6875	-0.158264		3.43399	4.20469	0	0	0.693147	9.17761	1	0	0	0	0	0	0	0	0	5.39816	0	9.17761	2.07944	5.64897
2018	中节能工业节能有限公司	0	2.3979	14.3461	0.764706	-0.0715029	11.1747	2.83321	0	0	0	0	5.39816	0	0	0	0	0	0	0	0				5.39816	0	0
2013	中芯国际集成电路制造（北京）有限公司	0	2.94444	10.2008	0.467259	0.0260001	10.3381	0	0	2.77259	0	1.79176	9.19543	0	1	0	0	0	0	0	0	0	11.8933	5.17615	9.19543	2.94444	0
2014	中芯国际集成电路制造（北京）有限公司	1	2.83321	16.4546	0.471429	0.1	15.1765	0	10.1245	0	0	5.17615	11.8933	1	0	0	0	0	0	0	0	0	12.0995	4.77912	11.8933	3.97029	0
2015	中芯国际集成电路制造（北京）有限公司	1	2.83321	16.4546	0.471429	0.185714	15.4047	4.85981	10.1245	0	0	4.77912	12.0995	1	0	0	0	0	0	0	0	0	13.0615	5.0814	12.0995	3.89182	0
2016	中芯国际集成电路制造（北京）有限公司	1	2.83321	16.4546	0.471429	0.228571	15.7176	4.43082	10.1245	0	0	5.0814	13.0615	1	0	0	0	0	0	0	0	0	13.0615	5.17615	13.0615	3.95124	0
2017	中芯国际集成电路制造（北京）有限公司	1	2.94444	16.6487	0.785714	0.0414286	15.7176	5.77144	10.1245	0	0	5.17615	13.0615	1	0	0	0	0	0	0	0	0	11.8951	5.10595	13.0615	3.97029	0
2018	中芯国际集成电路制造（北京）有限公司	1	2.94444	16.6487	0.807692	0.05	15.7176	6.23245	8.48074	14.9469	0	5.10595	11.8951	1	1	0	20.2158	0	0	0	0				11.8951	3.95124	0
2013	中讯邮电咨询设计院有限公司	0	3.8712	11.9432	0.0134233	0.0866274	13.4681	0	0	8.74846	0	3.91202	11.0873	0	1	0	0	0	0	0	0	0	10.6404	2.3979	11.0873	3.68888	0
2014	中讯邮电咨询设计院有限公司	0	3.8712	15.2265	0.108464	0.0160668	13.4302	0	0	7.25559	0	2.3979	10.6404	0	1	0	0	0	0	0	0	0	10.572	0	10.6404	3.21888	0
2015	中讯邮电咨询设计院有限公司	0	3.33221	15.2741	0.208701	0.0294307	13.5304	6.67834	7.26263	8.06495	0	0	10.572	1	1	0	15.3266	0	0	0	0	0	11.2488	1.38629	10.572	0	0
2016	中讯邮电咨询设计院有限公司	0	3.33221	15.3196	0.205498	0.0396156	14.4574	5.98645	0	8.64664	0	1.38629	11.2488	0	1	0	0	0	0	0	0	0	11.3873	3.04452	11.2488	2.70805	0
2017	中讯邮电咨询设计院有限公司	0	3.4012	15.2971	0.122389	0.0509232	14.604	6.42811	0	10.0475	0	3.04452	11.3873	0	1	0	0	0	0	0	0	0	0	3.49651	11.3873	3.43399	0
2018	中讯邮电咨询设计院有限公司	0	3.4012	15.425	0.196756	0.047828	14.7318	6.3081	0	10.6465	0	3.49651	0	0	1	0	0	0	0	0	0				0	3.58352	0
2013	中轻太阳能电池有限责任公司	1	2.63906	9.59968	0.24961	-0.0851006	9.61867	0	0	0	1.09861	0	7.28893	0	0	1	0	0	0	0	3.05654	0	7.35308	0	7.28893	0	0
2014	中轻太阳能电池有限责任公司	0	2.63906	12.0032	1.33791	-0.545926	11.2619	0	0	0	0	0	7.35308	0	0	0	0	0	0	0	0	0	6.54247	0	7.35308	0	0
2015	中轻太阳能电池有限责任公司	0	2.63906	12.0422	1.29477	0.0302766	11.3266	1.38629	0	0	0	0	6.54247	0	0	0	0	0	0	0	0	0	6.11368	0	6.54247	0	0
2016	中轻太阳能电池有限责任公司	0	2.63906	11.9314	1.38437	-0.0550719	9.4639	1.38629	0	0	0	0	6.11368	0	0	0	0	0	0	0	0	0	0	0	6.11368	0	0
2017	中轻太阳能电池有限责任公司	0	2.77259	11.3315	2.42437	-0.121267	5.23111	0	0	0	0	0	0	0	0	0	0	0	0	0	0	0	0	0	0	0	0
2018	中轻太阳能电池有限责任公司	0	1.94591	10.4931	0.0181334	-0.187822	6.9575	3.43399	5.01728	0	0	0	0	1	0	0	0	0	0	0	0				0	0	0
2013	中达连铸技术国家工程研究中心有限责任公司	0	2.99573	11.9799	0.681407	0.0017302	8.00035	0	0	0	0	0	5.70711	0	0	0	0	0	0	0	0	9.20884	8.11133	1.94591	5.70711	0	0
2014	中达连铸技术国家工程研究中心有限责任公司	0	2.94444	11.7272	0.642074	0.0113156	11.4189	0	0	4.94876	0	1.94591	8.11133	0	1	0	0	0	0	0	9.20884	9.03787	8.57244	2.83321	8.11133	2.99573	0
2015	中达连铸技术国家工程研究中心有限责任公司	0	2.94444	11.7386	0.641122	0.0042854	11.087	3.33221	0	4.00733	0	2.83321	8.57244	0	1	0	0	0	0	0	9.03787	8.44349	8.42858	2.48491	8.57244	3.3673	0
2016	中达连铸技术国家工程研究中心有限责任公司	0	2.94444	11.5808	0.581033	0.004289	10.8998	3.43399	0	0	0	2.48491	8.42858	0	0	0	0	0	0	0	8.44349	8.55018	9.4885	3.52636	8.42858	3.2581	0
2017	中达连铸技术国家工程研究中心有限责任公司	0	3.04452	12.6793	0.57187	0.0214649	11.3475	4.47734	0	0	0	3.52636	9.4885	0	0	0	0	0	0	0	8.55018	7.89275	0	3.43399	9.4885	3.58352	0
2018	中达连铸技术国家工程研究中心有限责任公司	0	3.04452	12.6882	0.565606	0.0118653	10.6342	4.44265	1.38629	0	0	3.43399	0	1	0	0	0	0	0	0	7.89275				0	3.55535	0
2013	中钞信用卡产业发展有限公司	0	2.77259	12.5135	0.218553	0.167713	11.9007	0	5.3033	8.95725	0.693147	0.693147	9.07692	1	1	1	14.2554	8.95725	5.3033	13.3251	9.6826	12.9869	10.8311	1.38629	9.07692	2.07944	8.67659
2014	中钞信用卡产业发展有限公司	0	2.70805	14.5087	0.6	0.000929	13.1549	0	0	0	0	1.38629	10.8311	0	0	0	0	0	0	0	12.9869	13.0282	10.2877	2.94444	10.8311	2.70805	0
2015	中钞信用卡产业发展有限公司	0	2.70805	14.4574	0.578947	-0.0447579	13.225	5.26269	0	0	0	2.94444	10.2877	0	0	0	0	0	0	0	13.0282	11.9877	10.9875	0.693147	10.2877	3.4012	8.32288
2016	中钞信用卡产业发展有限公司	0	2.70805	14.221	0.6577	-0.169811	13.5217	4.59512	0	0	0	0.693147	10.9875	0	0	0	0	0	0	0	11.9877	12.3194	11.6138	4.39445	10.9875	2.07944	0
2017	中钞信用卡产业发展有限公司	1	2.83321	14.7318	0.105456	-0.154194	13.7267	5.73334	0	0	0	4.39445	11.6138	0	0	0	0	0	0	0	12.3194	12.3474	0	4.04305	11.6138	3.80666	0
2018	中钞信用卡产业发展有限公司	1	2.83321	14.4033	0.173309	-0.402133	13.6794	5.79606	5.15329	0	0	4.04305	0	1	0	0	0	0	0	0	12.3474				0	3.71357	0
2013	中钞实业有限公司	0	3.13549	12.9903	0.150347	0.158532	13.1473	0	0	8.88156	0	2.07944	9.74103	0	1	0	0	0	0	0	0	6.40934	9.69246	0.693147	9.74103	3.09104	0
2014	中钞实业有限公司	0	3.13549	13.0791	0.112869	0.123949	13.1771	0	5.52545	8.45169	0	0.693147	9.69246	1	1	0	13.9729	0	0	0	6.40934	8.57712	9.10565	0.693147	9.69246	2.07944	8.04173
2015	中钞实业有限公司	0	3.13549	13.1087	0.152144	0.10175	12.9907	4.11087	0	8.41005	0	0.693147	9.10565	0	1	0	0	0	0	0	8.57712	7.31807	9.56008	1.09861	9.10565	2.07944	6.62539
2016	中钞实业有限公司	0	3.13549	13.17	0.153848	0.0559271	12.7131	4.11087	0	7.83439	0	1.09861	9.56008	0	1	0	0	0	0	0	7.31807	0	9.9229	0	9.56008	2.48491	6.28786
2017	中钞实业有限公司	0	3.21888	14.3461	0.160807	0.0642882	13.9978	5.1985	0	0	0	0	9.9229	0	0	0	0	0	0	0	0	0	0	0	9.9229	0	0
2018	中钞实业有限公司	0	3.21888	14.4033	0.194463	0.0147067	13.9978	5.18178	5.33754	6.78332	0	0	0	1	1	0	12.1149	0	0	0	0				0	0	0
2013	中钞科堡现金处理技术（北京）有限公司	0	2.94444	9.79026	0.182999	0.0243028	8.81389	0	0	2.94444	0	0	7.33237	0	1	0	0	0	0	0	4.77042	11.57	9.50495	0.693147	7.33237	0	0
2014	中钞科堡现金处理技术（北京）有限公司	0	2.83321	13.4397	0.751304	0.092912	13.3176	0	0	8.50916	0	0.693147	9.50495	0	1	0	0	0	0	0	11.57	11.3397	10.1133	0	9.50495	2.07944	0
2015	中钞科堡现金处理技术（北京）有限公司	0	2.83321	13.4023	0.642694	0.09838	13.1938	4.09434	0	9.29652	0	0	10.1133	0	1	0	0	0	0	0	11.3397	11.1	10.0842	1.38629	10.1133	0	8.45169
2016	中钞科堡现金处理技术（北京）有限公司	0	2.83321	13.3908	0.585581	0.0612032	13.1071	4.29046	0	9.09088	0	1.38629	10.0842	0	1	0	0	0	0	0	11.1	10.5328	10.2158	0	10.0842	2.70805	8.18088
2017	中钞科堡现金处理技术（北京）有限公司	0	2.94444	13.291	0.506294	0.0405518	12.8574	4.39445	0	8.70732	0	0	10.2158	0	1	0	0	0	0	0	10.5328	10.3684	0	2.48491	10.2158	0	8.24748
2018	中钞科堡现金处理技术（北京）有限公司	0	2.94444	13.0671	0.411672	0.0337444	12.7327	4.35671	0	8.08579	0	2.48491	0	0	1	0	0	0	0	0	10.3684				0	3.2581	8.4288
2013	中铁丰桥桥梁有限公司	0	3.8712	11.9432	0.0134233	0.0866274	13.5968	0	0	7.72973	0	1.38629	10.2061	0	1	0	0	0	0	0	0	0	10.3576	1.09861	10.2061	2.70805	0
2014	中铁丰桥桥梁有限公司	0	3.8712	13.789	0.834754	0.0140634	13.7112	0	0	7.50659	0	1.09861	10.3576	0	1	0	0	0	0	0	0	0	10.6246	2.07944	10.3576	2.48491	0
2015	中铁丰桥桥梁有限公司	0	3.8712	13.9978	0.833333	0.0295225	13.9978	4.91998	0	6.85224	0	2.07944	10.6246	0	1	0	0	0	0	0	0	0	10.78	2.3979	10.6246	3.09104	0
2016	中铁丰桥桥梁有限公司	0	3.8712	14.152	0.928571	0.0088486	14.152	5.03695	0	7.56993	0	2.3979	10.78	0	1	0	0	0	0	0	0	0	10.4509	2.89037	10.78	3.21888	0
2017	中铁丰桥桥梁有限公司	0	2.56495	13.9978	0.832876	0.0140433	13.8155	5.04343	0	8.23404	0	2.89037	10.4509	0	1	0	0	0	0	0	0	0	0	3.82864	10.4509	3.4012	0
2018	中铁丰桥桥梁有限公司	0	2.70805	14.7318	0.92	0.0167644	14.9469	5.37064	7.61874	9.17978	0	3.82864	0	1	1	0	16.7979	0	0	0	0				0	3.66356	7.22184
2013	中铁信安（北京）信息安全技术有限公司	0	2.94444	10.8392	0.619925	0.0280687	8.603	0	0	3.29584	0	1.09861	6.19236	0	1	0	0	0	0	0	8.86497	6.67324	9.2821	1.60944	6.19236	2.48491	6.20456
2014	中铁信安（北京）信息安全技术有限公司	0	2.89037	11.4426	0.358783	0.153212	10.5381	0	6.86066	7.65397	0	1.60944	9.2821	1	1	0	14.5131	0	0	0	6.67324	6.31475	9.6388	1.60944	9.2821	2.83321	4.46591
2015	中铁信安（北京）信息安全技术有限公司	0	2.89037	11.4599	0.288757	0.0511209	10.3851	4.82831	6.29895	8.3777	1.94591	1.60944	9.6388	1	1	1	14.6746	10.1693	8.08917	13.3251	6.31475	5.867	10.2002	2.07944	9.6388	2.83321	4.91265
2016	中铁信安（北京）信息安全技术有限公司	0	2.89037	11.5421	0.322022	0.0129368	11.2469	4.11087	5.04986	8.59656	5.56452	2.07944	10.2002	1	1	1	13.6398	14.025	8.50936	13.3251	5.867	7.33029	11.4436	2.94444	10.2002	3.09104	3.78419
2017	中铁信安（北京）信息安全技术有限公司	0	2.99573	12.8066	0.352997	0.0616742	12.5953	5.83773	0	10.0844	11.3246	2.94444	11.4436	0	1	1	0	14.025	0	0	7.33029	6.23467	0	0	11.4436	3.4012	7.5606
2018	中铁信安（北京）信息安全技术有限公司	0	2.99573	12.9516	0.343203	0.0896655	12.9028	5.76519	7.15851	10.4068	11.404	0	0	1	1	1	17.5645	14.025	8.50936	13.3251	6.23467				0	0	9.58004
2013	中铁信弘信（北京）信息工程咨询有限责任公司	0	3.09104	11.9432	0.0134233	0.0866274	9.06693	0	0	0	0	0	7.87207	0	0	0	0	0	0	0	0	0	8.10198	0	7.87207	0	0
2014	中铁信弘信（北京）信息工程咨询有限责任公司	0	3.09104	10.8329	0.0620238	0.0216353	9.26936	0	0	0	0	0	8.10198	0	0	0	0	0	0	0	0	0	8.3848	0	8.10198	0	0
2015	中铁信弘信（北京）信息工程咨询有限责任公司	0	3.09104	10.9539	0.099234	0.0463815	9.32322	3.3673	0	0	0	0	8.3848	0	0	0	0	0	0	0	0	0	9.06797	0	8.3848	0	0
2016	中铁信弘信（北京）信息工程咨询有限责任公司	0	3.09104	11.0994	0.18154	0.0494451	9.9666	2.70805	0	0	0	0	9.06797	0	0	0	0	0	0	0	0	0	8.82629	0	9.06797	0	0
2017	中铁信弘信（北京）信息工程咨询有限责任公司	0	3.17805	11.0468	0.0698097	0.0656339	10.1432	3.3673	0	0	0	0	8.82629	0	0	0	0	0	0	0	0	0	0	0	8.82629	0	0
2018	中铁信弘信（北京）信息工程咨询有限责任公司	0	3.17805	11.1387	0.0584147	0.107496	10.1901	3.3673	0	0	0	0	0	0	0	0	0	0	0	0	0				0	0	0
2013	中铁信息工程集团有限公司	0	3.21888	11.9432	0.0134233	0.0866274	12.6692	0	0	6.65673	0	0	9.2012	0	1	0	0	0	0	0	0	0	9.38849	0	9.2012	0	0
2014	中铁信息工程集团有限公司	0	3.21888	14.5574	0.140747	0.0708562	12.4617	0	0	6.75693	0	0	9.38849	0	1	0	0	0	0	0	0	0	9.11877	0	9.38849	0	0
2015	中铁信息工程集团有限公司	0	3.21888	14.5087	0.117328	0.002434	12.2387	5.29331	0	0	0	0	9.11877	0	0	0	0	0	0	0	0	0	9.61973	0	9.11877	0	0
2016	中铁信息工程集团有限公司	0	3.21888	14.5574	0.106151	0.0253057	13.1663	3.13549	0	0	0	0	9.61973	0	0	0	0	0	0	0	0	0	8.58466	0	9.61973	0	0
2017	中铁信息工程集团有限公司	0	3.29584	14.5574	0.0900781	0.0203181	13.4209	3.61092	0	0	0	0	8.58466	0	0	0	0	0	0	0	0	0	0	0	8.58466	0	0
2018	中铁信息工程集团有限公司	0	3.29584	15.2741	0.0512498	0.0024777	13.2189	0	0	0	0	0	0	0	0	0	0	0	0	0	0				0	0	0
2013	中铁六局集团有限公司	0	3.66356	11.9432	0.0134233	0.0866274	15.7176	0	0	0	0	4.26268	11.8974	0	0	0	0	0	0	0	0	0	9.95252	2.07944	11.8974	3.78419	0
2014	中铁六局集团有限公司	0	3.66356	10.995	0.107374	0.0952381	15.7176	0	0	0	0	2.07944	9.95252	0	0	0	0	0	0	0	0	0	10.0273	2.19722	9.95252	3.09104	0
2015	中铁六局集团有限公司	0	3.66356	12.875	0.713611	0.0036932	15.7176	4.26268	0	0	0	2.19722	10.0273	0	0	0	0	0	0	0	0	0	8.69131	2.19722	10.0273	3.13549	0
2016	中铁六局集团有限公司	0	3.66356	12.9614	0.737318	0.0009985	11.9013	3.7612	8.0067	0	0	2.19722	8.69131	1	0	0	0	0	0	0	0	0	8.56579	0	8.69131	3.13549	0
2017	中铁六局集团有限公司	0	2.07944	13.0162	0.747529	0.0061452	11.6854	4.29046	0	0	0	0	8.56579	0	0	0	0	0	0	0	0	0	0	1.60944	8.56579	0	0
2018	中铁六局集团有限公司	0	2.56495	14.2855	0.8125	0.0101887	14.4033	5.53339	0	7.71646	0	1.60944	0	0	1	0	0	0	0	0	0				0	2.83321	0
2013	中铁十九局集团有限公司	0	2.89037	11.9432	0.0134233	0.0866274	15.7176	0	0	0	0	3.29584	12.7348	0	0	0	0	0	0	0	0	0	12.6467	4.07754	12.7348	3.52636	0
2014	中铁十九局集团有限公司	0	2.89037	13.2202	0.730644	0.0454839	15.7176	0	0	10.2895	0	4.07754	12.6467	0	1	0	0	0	0	0	0	0	12.9538	4.57471	12.6467	3.73767	0
2015	中铁十九局集团有限公司	0	2.89037	13.1864	0.685286	0.0610919	15.7176	4.21951	0	10.5029	0	4.57471	12.9538	0	1	0	0	0	0	0	0	0	10.1967	2.3979	12.9538	3.85015	5.52545
2016	中铁十九局集团有限公司	0	2.89037	13.6569	0.663447	0.0535308	13.6327	5.46383	0	0	0	2.3979	10.1967	0	0	0	0	0	0	0	0	11.4278	9.92206	2.56495	10.1967	3.21888	0
2017	中铁十九局集团有限公司	0	2.94444	13.6972	0.669709	0.0611377	13.5567	5.2832	0	0	0	2.56495	9.92206	0	0	0	0	0	0	0	11.4278	0	0	3.09104	9.92206	3.29584	0
2018	中铁十九局集团有限公司	0	2.94444	13.6399	0.661764	0.0477175	13.3549	5.3033	0	0	0	3.09104	0	0	0	0	0	0	0	0	0				0	3.46574	0
2013	中铁十六局集团北京轨道交通工程建设有限公司	0	3.2581	11.9432	0.0134233	0.0866274	14.8802	0	0	1.09861	0	1.79176	11.6281	0	1	0	0	0	0	0	0	0	11.8933	2.77259	11.6281	2.94444	0
2014	中铁十六局集团北京轨道交通工程建设有限公司	0	3.2581	13.2202	0.730644	0.0454839	15.0393	0	0	8.74241	0	2.77259	11.8933	0	1	0	0	0	0	0	0	0	11.9329	2.56495	11.8933	3.3673	5.8944
2015	中铁十六局集团北京轨道交通工程建设有限公司	0	3.2581	13.1864	0.685286	0.0610919	15.2018	4.21951	0	9.0956	0	2.56495	11.9329	0	1	0	0	0	0	0	0	0	10.1967	2.3979	11.9329	3.29584	6.94312
2016	中铁十六局集团北京轨道交通工程建设有限公司	0	3.2581	13.6569	0.663447	0.0535308	13.6327	5.88888	0	0	0	2.3979	10.1967	0	0	0	0	0	0	0	0	11.4278	9.92206	2.56495	10.1967	3.21888	0
2017	中铁十六局集团北京轨道交通工程建设有限公司	0	2.94444	13.6972	0.669709	0.0611377	13.5567	5.2832	0	0	0	2.56495	9.92206	0	0	0	0	0	0	0	11.4278	0	0	3.09104	9.92206	3.29584	0
2018	中铁十六局集团北京轨道交通工程建设有限公司	0	2.94444	13.6399	0.661764	0.0477175	13.3549	5.3033	0	0	0	3.09104	0	0	0	0	0	0	0	0	0				0	3.46574	0
2013	中铁建工集团安装工程有限公司	0	2.89037	12.1716	0.698472	0.0340701	11.8636	0	0	5.97381	0	1.60944	8.64927	0	1	0	0	0	0	0	0	0	9.21044	0.693147	8.64927	2.83321	0
2014	中铁建工集团安装工程有限公司	0	3.21888	13.789	0.834754	0.0140634	12.9552	0	0	0	0	0.693147	9.21044	0	0	0	0	0	0	0	0	0	9.85225	0	9.21044	2.07944	0
2015	中铁建工集团安装工程有限公司	0	3.21888	12.8622	0.378072	0.149645	13.351	4.07754	0	0	0	0	9.85225	0	0	0	0	0	0	0	0	0	10.0687	0	9.85225	0	0
2016	中铁建工集团安装工程有限公司	0	3.21888	13.7223	0.409459	0.3832	13.6903	4.51086	0	10.4379	0	0	10.0687	0	1	0	0	0	0	0	0	0	11.4948	3.7612	10.0687	0	0
2017	中铁建工集团安装工程有限公司	0	2.94444	15.2018	0.3	0.325	14.9787	5.70711	7.78614	11.8432	0	3.7612	11.4948	1	1	0	19.6289	0	0	0	0	0	0	4.44265	11.4948	3.66356	0
2018	中铁建工集团安装工程有限公司	0	2.94444	15.4448	0.235294	0.27451	15.0393	5.93754	0	11.8439	0	4.44265	0	0	1	0	0	0	0	0	0				0	3.80666	0
2013	中铁建设集团有限公司	0	3.68888	11.9432	0.0134233	0.0866274	15.7176	0	0	5.45959	0	3.8712	9.31605	0	1	0	0	0	0	0	0	0	9.40657	3.95124	9.31605	3.68888	0
2014	中铁建设集团有限公司	0	3.68888	13.2393	0.810684	0.0038682	15.7176	0	0	10.1469	0	3.95124	9.40657	0	1	0	0	0	0	0	0	0	10.7783	4.26268	9.40657	3.71357	8.44527
2015	中铁建设集团有限公司	0	3.68888	13.1183	0.783838	0.006838	15.7176	1.94591	6.55251	10.6267	0	4.26268	10.7783	1	1	0	17.1778	0	0	0	0	0	7.5632	4.07754	10.7783	3.78419	8.05643
2016	中铁建设集团有限公司	0	3.68888	12.9932	0.76258	0.0032883	11.8356	5.0814	0	0	0	4.07754	7.5632	0	0	0	0	0	0	0	0	0	6.5903	2.94444	7.5632	3.73767	8.77986
2017	中铁建设集团有限公司	0	2.19722	10.1139	0.308727	-0.0874321	9.07612	1.09861	0	0	0	2.94444	6.5903	0	0	0	0	0	0	0	0	0	0	0	6.5903	3.4012	0
2018	中铁建设集团有限公司	0	2.19722	10.8975	0.204748	0.0169498	9.06924	1.38629	0	0	0	0	0	0	0	0	0	0	0	0	0				0	0	0
2013	中铁特货大件运输有限责任公司	0	2.30259	12.3983	0.389676	-0.0093484	11.5331	0	8.76421	0	0	3.61092	8.48053	1	0	0	0	0	0	0	0	0	8.71654	0	8.48053	3.61092	0
2014	中铁特货大件运输有限责任公司	0	2.94444	13.2202	0.730644	0.0454839	11.2889	0	0	0	0	0	8.71654	0	0	0	0	0	0	0	0	0	8.90232	0	8.71654	0	0
2015	中铁特货大件运输有限责任公司	0	2.94444	13.598	0.413026	0.191102	11.3336	0	0	0	0	0	8.90232	0	0	0	0	0	0	0	0	0	10.1967	0	8.90232	0	0
2016	中铁特货大件运输有限责任公司	0	2.94444	13.6569	0.663447	0.0535308	13.6327	0	0	0	0	0	10.1967	0	0	0	0	0	0	0	0	11.4278	9.92206	2.56495	10.1967	0	0
2017	中铁特货大件运输有限责任公司	0	2.94444	13.6972	0.669709	0.0611377	13.5567	5.2832	0	0	0	2.56495	9.92206	0	0	0	0	0	0	0	11.4278	0	0	2.83321	9.92206	3.29584	0
2018	中铁特货大件运输有限责任公司	0	3.55535	14.9141	0.833333	0.0019033	14.8802	5.83188	0	7.40914	0	2.83321	0	0	1	0	0	0	0	0	0				0	3.3673	5.18739
2013	中铁电气化局集团有限公司	0	3.80666	11.9432	0.0134233	0.0866274	15.7176	0	0	0	0	2.77259	9.1082	0	0	0	0	0	0	0	0	0	10.2103	2.77259	9.1082	3.3673	0
2014	中铁电气化局集团有限公司	0	3.80666	13.9978	0.479183	0.105434	15.7176	0	0	0	0	2.77259	10.2103	0	0	0	0	0	0	0	0	0	10.1198	2.56495	10.2103	3.3673	0
2015	中铁电气化局集团有限公司	0	3.80666	14.4033	0.540523	0.0769033	15.7176	6.08904	0	0	0	2.56495	10.1198	0	0	0	0	0	0	0	0	0	12.4444	3.66356	10.1198	3.29584	0
2016	中铁电气化局集团有限公司	0	3.80666	16.4546	0.471429	0.0634024	15.7176	6.14419	0	0	0	3.66356	12.4444	0	0	0	0	0	0	0	0	0	12.9689	3.61092	12.4444	3.63759	0
2017	中铁电气化局集团有限公司	0	2.94444	16.6487	0.833333	0.0308574	15.7176	6.22851	0	0	0	3.61092	12.9689	0	0	0	0	0	0	0	0	0	0	3.49651	12.9689	3.61092	0
2018	中铁电气化局集团有限公司	0	2.94444	16.6487	0.769231	0.0423077	15.7176	6.2672	0	0	0	3.49651	0	0	0	0	0	0	0	0	0				0	3.58352	0
2013	中铁电气化局集团第一工程有限公司	1	3.63759	11.9432	0.0134233	0.0866274	15.425	0	0	0	0	2.07944	11.518	0	0	0	0	0	0	0	0	0	11.9668	1.38629	11.518	3.09104	0
2014	中铁电气化局集团第一工程有限公司	1	3.63759	13.9978	0.479183	0.105434	15.6238	0	0	0	0	1.38629	11.9668	0	0	0	0	0	0	0	0	0	12.08	1.38629	11.9668	2.70805	0
2015	中铁电气化局集团第一工程有限公司	1	3.63759	14.4033	0.540523	0.0769033	15.7176	6.08904	0	0	0	1.38629	12.08	0	0	0	0	0	0	0	0	0	11.6442	1.38629	12.08	2.70805	0
2016	中铁电气化局集团第一工程有限公司	1	3.63759	15.1505	0.868421	0.0382966	15.6561	6.26149	0	0	0	1.38629	11.6442	0	0	0	0	0	0	0	0	0	12.0082	2.07944	11.6442	2.70805	0
2017	中铁电气化局集团第一工程有限公司	0	3.68888	15.2741	0.860465	0.0356412	15.6401	5.56452	0	0	0	2.07944	12.0082	0	0	0	0	0	0	0	0	0	0	1.79176	12.0082	3.09104	0
2018	中铁电气化局集团第一工程有限公司	0	3.68888	15.4448	0.901961	0.025982	15.425	4.61512	0	0	0	1.79176	0	0	0	0	0	0	0	0	0				0	2.94444	0
2013	中铁第五勘察设计院集团有限公司	0	2.89037	11.9432	0.0134233	0.0866274	13.4727	0	7.39695	9.40253	0	3.17805	10.8937	1	1	0	16.7988	0	0	0	0	0	10.9815	3.85015	10.8937	3.49651	0
2014	中铁第五勘察设计院集团有限公司	0	2.89037	13.9978	0.479183	0.105434	13.6247	0	7.18311	9.25062	0	3.85015	10.9815	1	1	0	16.4329	0	0	0	0	0	11.1403	4.30406	10.9815	3.68888	0
2015	中铁第五勘察设计院集团有限公司	0	2.89037	14.4033	0.540523	0.0769033	13.8134	6.08904	5.7301	10.107	0	4.30406	11.1403	1	1	0	15.8338	0	0	0	0	0	11.3769	4.18966	11.1403	3.78419	5.23644
2016	中铁第五勘察设计院集团有限公司	0	2.89037	14.691	0.625	0.0555279	14.0779	6.37161	8.28551	10.7204	0	4.18966	11.3769	1	1	0	19.0057	0	0	0	0	0	11.5572	3.97029	11.3769	3.7612	4.27667
2017	中铁第五勘察设计院集团有限公司	0	2.99573	14.771	0.615385	0.0842008	14.4033	6.41346	3.93183	10.2568	0	3.97029	11.5572	1	1	0	14.1687	0	0	0	0	0	0	4.69135	11.5572	3.71357	0
2018	中铁第五勘察设计院集团有限公司	0	2.99573	14.8451	0.607143	0.0601743	14.5574	6.48463	8.61323	9.97469	0	4.69135	0	1	1	0	18.5877	0	0	0	0				0	3.8712	0
2013	中铁通信信号勘测设计（北京）有限公司	0	3.13549	11.9432	0.0134233	0.0866274	12.2807	0	0	6.52356	0	0.693147	8.84664	0	1	0	0	0	0	0	0	0	8.9892	0.693147	8.84664	2.07944	0
2014	中铁通信信号勘测设计（北京）有限公司	0	3.13549	12.7577	0.762891	0.0683405	12.1604	0	0	6.71296	0	0.693147	8.9892	0	1	0	0	0	0	0	0	0	8.87179	0.693147	8.9892	2.07944	0
2015	中铁通信信号勘测设计（北京）有限公司	0	3.13549	12.7227	0.662089	0.130651	12.229	4.99043	0	6.66313	0	0.693147	8.87179	0	1	0	0	0	0	0	0	0	9.63515	0.693147	8.87179	2.07944	0
2016	中铁通信信号勘测设计（北京）有限公司	0	3.13549	12.7878	0.648676	0.15467	12.9056	4.12713	0	8.24617	0	0.693147	9.63515	0	1	0	0	0	0	0	0	0	9.66884	2.3979	9.63515	2.07944	0
2017	中铁通信信号勘测设计（北京）有限公司	0	3.21888	12.6996	0.589554	0.191256	12.7534	4.81218	0	8.54617	0	2.3979	9.66884	0	1	0	0	0	0	0	0	0	0	2.83321	9.66884	3.21888	0
2018	中铁通信信号勘测设计（北京）有限公司	0	3.55535	14.9141	0.833333	0.0019033	14.8802	5.83188	0	7.40914	0	2.83321	0	0	1	0	0	0	0	0	0				0	3.3673	5.18739
2013	中铝国际技术发展有限公司	0	2.56495	13.0278	0.758589	0.0463337	12.9071	0	6.58479	9.27153	0	2.83321	7.49942	1	1	0	15.8549	0	0	0	7.1333	0	7.1507	1.09861	7.49942	3.3673	4.70953
2014	中铝国际技术发展有限公司	0	2.56495	12.2516	0.202708	0.0223108	9.47808	0	0	0	0	1.09861	7.1507	0	0	0	0	0	0	0	0	0	5.15906	0	7.1507	2.48491	0
2015	中铝国际技术发展有限公司	0	2.56495	12.1148	0.0650174	0.0314652	9.75829	2.48491	0	0	0	0	5.15906	0	0	0	0	0	0	0	0	0	6.39526	0	5.15906	0	0
2016	中铝国际技术发展有限公司	0	2.56495	12.8432	0.0750504	0.0310291	10.5846	0.693147	0	7.06732	0	0	6.39526	0	1	0	0	0	0	0	0	0	7.09091	0	6.39526	0	5.1985
2017	中铝国际技术发展有限公司	0	2.70805	13.4531	0.13812	0.0029195	10.9444	3.04452	0	8.1665	0	0	7.09091	0	1	0	0	0	0	0	0	0	0	0	7.09091	0	6.58064
2018	中铝国际技术发展有限公司	0	2.70805	13.3834	0.0741069	0.0101245	10.4418	3.97029	0	6.94022	0	0	0	0	1	0	0	0	0	0	0				0	0	6.33683
2013	乐普（北京）医疗器械股份有限公司	0	2.3979	10.0459	0.521075	0.0104944	9.41075	0	0	4.68213	0	0	7.80507	0	1	0	0	0	0	0	0	0	10.8721	3.17805	7.80507	0	0
2014	乐普（北京）医疗器械股份有限公司	0	2.99573	15.0094	0.149519	0.100891	13.6266	0	0	10.3195	0	3.17805	10.8721	0	1	0	0	0	0	0	0	0	11.1703	3.52636	10.8721	3.49651	0
2015	乐普（北京）医疗器械股份有限公司	0	2.99573	15.6073	0.283333	0.0567452	13.7023	4.77069	0	10.3295	0	3.52636	11.1703	0	1	0	0	0	0	0	0	0	11.3956	2.70805	11.1703	3.58352	0
2016	乐普（北京）医疗器械股份有限公司	0	2.99573	15.8949	0.35	0.0507704	13.7127	4.58497	0	10.06	0	2.70805	11.3956	0	1	0	0	0	0	0	0	0	11.465	2.99573	11.3956	3.33221	0
2017	乐普（北京）医疗器械股份有限公司	0	3.09104	16.0979	0.428571	0.0465089	13.9108	4.43082	0	10.4022	0	2.99573	11.465	0	1	0	0	0	0	0	0	0	0	2.77259	11.465	3.43399	8.37908
2018	乐普（北京）医疗器械股份有限公司	0	3.09104	16.3805	0.515385	0.0571492	14.0779	5.02388	8.34022	10.5944	0	2.77259	0	1	1	0	18.9343	0	0	0	0				0	3.3673	9.46707
2013	乐视网信息技术（北京）股份有限公司	0	2.70805	11.8347	0.276991	0.0265306	10.063	0	0	0	3.49651	1.60944	6.92166	0	0	1	0	0	0	0	7.56775	0	12.3366	5.17615	6.92166	2.83321	5.29832
2014	乐视网信息技术（北京）股份有限公司	1	2.70805	16.4546	0.471429	0.0703689	14.691	0	0	10.9449	0	5.17615	12.3366	0	1	0	0	0	0	0	0	0	12.4114	5.17615	12.3366	3.97029	0
2015	乐视网信息技术（北京）股份有限公司	1	2.70805	16.4546	0.471429	0.121429	15.1505	7.23634	0	11.2591	0	5.17615	12.4114	0	1	0	0	0	0	0	0	0	13.0615	5.17615	12.4114	3.97029	0
2016	乐视网信息技术（北京）股份有限公司	1	2.70805	16.4546	0.471429	0.207143	15.7176	6.85646	0	12.3843	0	5.17615	13.0615	0	1	0	0	0	0	0	0	0	13.0615	5.17615	13.0615	3.97029	0
2017	乐视网信息技术（北京）股份有限公司	1	2.83321	16.6487	0.59	-0.21	15.7176	7.38709	0	11.1862	0	5.17615	13.0615	0	1	0	0	0	0	0	0	0	0	4.00733	13.0615	3.97029	0
2018	乐视网信息技术（北京）股份有限公司	1	2.83321	16.6487	0.9375	-0.110417	14.5087	7.03439	0	10.8513	0	4.00733	0	0	1	0	0	0	0	0	0				0	3.71357	0
2013	九源天能（北京）能源技术有限公司	0	1.94591	11.3849	0.934795	0.0230383	11.5442	0	0	0	0	1.79176	6.53379	0	0	0	0	0	0	0	0	0	7.94555	0	6.53379	2.94444	0
2014	九源天能（北京）能源技术有限公司	0	1.94591	13.4525	0.979239	0.0048564	13.1637	0	0	4.45435	0	0	7.94555	0	1	0	0	0	0	0	0	0	7.76896	0	7.94555	0	0
2015	九源天能（北京）能源技术有限公司	0	1.94591	12.9882	0.968603	0.0057021	13.3887	2.3979	0	5.81114	0	0	7.76896	0	1	0	0	0	0	0	0	0	7.31987	0	7.76896	0	0
2016	九源天能（北京）能源技术有限公司	0	1.94591	12.2782	0.952775	0.0097744	11.7448	1.94591	0	0	0	0	7.31987	0	0	0	0	0	0	0	0	0	7.49443	0	7.31987	0	0
2017	九源天能（北京）能源技术有限公司	0	2.19722	12.2958	0.762965	0.0154397	11.1127	2.3979	0	0	0	0	7.49443	0	0	0	0	0	0	0	0	0	0	0	7.49443	0	0
2018	九源天能（北京）能源技术有限公司	0	2.19722	12.6597	0.828469	0.0106477	12.1187	2.3979	0	0	0	0	0	0	0	0	0	0	0	0	0				0	0	0
2013	二十一世纪空间技术应用股份有限公司	0	2.70805	13.9108	0.780266	0.457093	15.425	0	0	10.5994	0	2.70805	11.9122	0	1	0	0	0	0	0	11.5524	0	9.80234	1.38629	11.9122	3.33221	6.0845
2014	二十一世纪空间技术应用股份有限公司	1	2.89037	14.8451	0.262591	0.0515514	11.928	0	10.1245	6.26149	0	1.38629	9.80234	1	1	0	17.1475	0	0	0	0	0	10.7577	1.09861	9.80234	2.70805	10.5097
2015	二十一世纪空间技术应用股份有限公司	1	2.89037	8.75668	0.193482	0.0056675	12.1041	2.19722	9.65278	8.75747	0	1.09861	10.7577	1	1	0	18.41	0	0	0	0	9.60318	11.1139	1.38629	10.7577	2.48491	0
2016	二十一世纪空间技术应用股份有限公司	1	2.89037	15.2741	0.465116	0.0391474	13.3838	5.21494	7.44308	0	0	1.38629	11.1139	1	0	0	0	0	0	0	9.60318	10.2843	11.2204	1.60944	11.1139	2.70805	0
2017	二十一世纪空间技术应用股份有限公司	1	2.99573	15.3631	0.446808	0.0538723	13.7241	6.47235	7.14283	0	0	1.60944	11.2204	1	0	0	0	0	0	0	10.2843	10.1267	8.5485	1.60944	11.2204	2.83321	0
2018	二十一世纪空间技术应用股份有限公司	1	2.99573	15.2741	0.418605	0.0239414	13.7498	6.21261	0	9.16607	0	1.60944	8.5485	0	1	0	0	0	0	0	10.1267				8.5485	2.83321	0
2013	京东方科技集团股份有限公司	1	3.2581	16.4546	0.471429	-0.0326563	13.5393	0	10.1245	11.1469	0	5.17615	13.0615	1	1	0	20.2158	0	0	0	0	0	12.9987	5.17615	13.0615	3.97029	9.05626
2014	京东方科技集团股份有限公司	1	3.2581	16.4546	0.471429	0.128571	13.9108	0	10.1245	11.4268	0	5.17615	12.9987	1	1	0	20.2158	0	0	0	0	4.10452	13.0615	5.17615	12.9987	3.97029	10.3201
2015	京东方科技集团股份有限公司	1	3.2581	7.57456	0.28454	0	13.9978	1.38629	10.1245	11.8622	0	5.17615	13.0615	1	1	0	20.2158	0	0	0	4.10452	0	13.0615	5.17615	13.0615	3.97029	9.57949
2016	京东方科技集团股份有限公司	1	3.2581	16.4546	0.471429	0.221429	15.1505	6.60394	10.1245	12.1415	0	5.17615	13.0615	1	1	0	20.2158	0	0	0	0	0	13.0615	5.17615	13.0615	3.97029	10.0079
2017	京东方科技集团股份有限公司	1	3.33221	16.6487	0.4375	0.010875	15.7176	7.38709	10.1245	13.9978	0	5.17615	13.0615	1	1	0	20.2158	0	0	0	0	0	13.0615	5.17615	13.0615	3.97029	10.7995
2018	京东方科技集团股份有限公司	1	3.33221	16.6487	0.5	0.0184783	15.7176	7.38709	10.1245	14.9469	0	5.17615	13.0615	1	1	0	20.2158	0	0	0	0				13.0615	3.97029	10.7995
2013	京天成生物技术（北京）有限公司	0	2.56495	14.0779	0.0352569	0.0533215	11.4679	0	0	9.10598	0	1.38629	8.41804	0	1	0	0	0	0	0	0	0	5.45104	2.07944	8.41804	2.70805	0
2014	京天成生物技术（北京）有限公司	1	2.56495	9.75539	0.327728	-0.0306158	7.70931	0	0	0	0	2.07944	5.45104	0	0	0	0	0	0	0	0	0	5.45104	1.09861	5.45104	3.09104	0
2015	京天成生物技术（北京）有限公司	1	2.56495	10.8209	0.0124266	-0.443082	7.66294	5.03044	0	0	0	1.09861	5.45104	0	0	0	0	0	0	0	0	0	5.63835	1.09861	5.45104	2.48491	0
2016	京天成生物技术（北京）有限公司	1	2.56495	9.52617	0.329396	-0.091519	7.49721	2.07944	0	0	0	1.09861	5.63835	0	0	0	0	0	0	0	0	0	6.63332	0	5.63835	2.48491	0
2017	京天成生物技术（北京）有限公司	1	2.70805	9.56318	0.327196	0.0265636	8.23483	0	0	0	0	0	6.63332	0	0	0	0	0	0	0	0	0	0	0.693147	6.63332	0	0
2018	京天成生物技术（北京）有限公司	1	2.70805	9.6202	0.336475	0.0292068	8.91945	2.3979	1.94591	4.61512	0	0.693147	0	1	1	0	6.3986	0	0	0	0				0	2.07944	0
2013	伊泰（北京）合成技术有限公司	0	2.56495	7.72091	0.705413	0.0017746	7.20043	0	0	0	0	0	3.61092	0	0	0	0	0	0	0	0	0	7.98616	1.09861	3.61092	0	0
2014	伊泰（北京）合成技术有限公司	0	2.56495	10.0468	0.919584	-0.0926343	8.1191	0	5.70711	4.94164	0	1.09861	7.98616	1	1	0	10.6383	0	0	0	0	0	7.46851	0	7.98616	2.48491	0
2015	伊泰（北京）合成技术有限公司	0	2.56495	9.52201	1.31795	-0.454013	7.53102	2.83321	0	4.00733	0	0	7.46851	0	1	0	0	0	0	0	0	0	8.26333	1.09861	7.46851	0	0
2016	伊泰（北京）合成技术有限公司	0	2.56495	9.71998	1.66731	-0.406464	6.67077	2.3979	0	4.20469	0	1.09861	8.26333	0	1	0	0	0	0	0	0	0	7.17549	0	8.26333	2.48491	0
2017	伊泰（北京）合成技术有限公司	0	2.70805	9.65663	0.380632	0.135625	9.05766	2.07944	0	5.33272	0	0	7.17549	0	1	0	0	0	0	0	0	0	0	0	7.17549	0	0
2018	伊泰（北京）合成技术有限公司	0	2.70805	9.55379	0.372632	-0.0589487	8.31263	2.30259	3.4012	4.86754	0	0	0	1	1	0	8.22738	0	0	0	0				0	0	0
2013	伊马莱富（北京）制药系统有限公司	0	2.77259	13.9108	0.729634	0.0382118	13.7377	0	9.4983	8.74034	0	4.04305	9.95271	1	1	0	18.2384	0	0	0	12.6373	0	8.99665	0.693147	9.95271	3.71357	7.7698
2014	伊马莱富（北京）制药系统有限公司	0	2.70805	10.0468	0.919584	-0.0926343	12.0435	0	0	0	0	0.693147	8.99665	0	0	0	0	0	0	0	0	0	8.97119	1.09861	8.99665	2.07944	0
2015	伊马莱富（北京）制药系统有限公司	0	2.70805	9.52201	1.31795	-0.454013	12.0779	2.83321	0	8.80117	0	1.09861	8.97119	0	1	0	0	0	0	0	0	0	8.26333	2.07944	8.97119	2.48491	0
2016	伊马莱富（北京）制药系统有限公司	0	2.70805	9.71998	1.66731	-0.406464	6.67077	3.58352	0	4.20469	0	2.07944	8.26333	0	1	0	0	0	0	0	0	10.024	9.07372	1.38629	8.26333	3.09104	0
2017	伊马莱富（北京）制药系统有限公司	0	2.83321	12.2808	0.412604	0.0450483	12.0166	3.3673	0	7.43426	0	1.38629	9.07372	0	1	0	0	0	0	0	10.024	10.2368	0	0	9.07372	2.70805	0
2018	伊马莱富（北京）制药系统有限公司	0	2.83321	12.4558	0.60832	0.0315935	12.2005	3.2581	4.85203	7.8148	0	0	0	1	1	0	12.6586	0	0	0	10.2368				0	0	0
2013	优势拓展（北京）科技有限公司	0	2.48491	10.8176	0.379547	0.0020845	11.3631	0	0	5.83773	0	0	7.09091	0	1	0	0	0	0	0	0	0	7.04578	0	7.09091	0	0
2014	优势拓展（北京）科技有限公司	0	2.30259	9.53871	0.151087	-0.296414	7.52132	0	0	0	0	0	7.04578	0	0	0	0	0	0	0	0	0	7.0639	0.693147	7.04578	0	0
2015	优势拓展（北京）科技有限公司	0	2.30259	10.1707	0.0093394	-0.237924	7.21524	2.83321	6.90876	0	0	0.693147	7.0639	1	0	0	0	0	0	0	0	5.95132	8.59582	2.48491	7.0639	2.07944	6.05912
2016	优势拓展（北京）科技有限公司	0	2.30259	9.96867	0.4844	-0.696899	8.38594	2.48491	0	0	0	2.48491	8.59582	0	0	0	0	0	0	0	5.95132	7.96218	9.66694	2.56495	8.59582	3.2581	6.62007
2017	优势拓展（北京）科技有限公司	0	2.48491	11.2327	0.608703	-0.521518	10.5426	4.29046	0	0	0	2.56495	9.66694	0	0	0	0	0	0	0	7.96218	0	0	0	9.66694	3.29584	7.64444
2018	优势拓展（北京）科技有限公司	0	2.48491	11.154	1.07594	-0.499399	9.60421	4.00733	0	0	0	0	0	0	0	0	0	0	0	0	0				0	0	0
2013	优扬文化传媒股份有限公司	0	2.3979	10.6432	0.920632	0.193862	11.9347	0	0	0	0	0	9.44304	0	0	0	0	0	0	0	0	0	9.5692	0	9.44304	0	0
2014	优扬文化传媒股份有限公司	0	2.3979	10.8804	0.662275	0.275157	11.8798	0	0	0	0	0	9.5692	0	0	0	0	0	0	0	0	0	9.00516	0	9.5692	0	0
2015	优扬文化传媒股份有限公司	0	2.3979	10.5007	0.404623	0.101651	11.6095	0	0	0	0	0	9.00516	0	0	0	0	0	0	0	0	0	8.72405	0	9.00516	0	0
2016	优扬文化传媒股份有限公司	0	2.3979	10.4165	0.333553	0.0214346	10.2884	3.46574	0	5.69373	0	0	8.72405	0	1	0	0	0	0	0	0	0	9.83451	0	8.72405	0	0
2017	优扬文化传媒股份有限公司	0	2.63906	11.474	0.338802	-0.035995	11.3336	4.79579	0	7.37588	0	0	9.83451	0	1	0	0	0	0	0	0	0	0	2.56495	9.83451	0	0
2018	优扬文化传媒股份有限公司	0	1.94591	12.1369	0.934804	-0.116119	6.59715	3.21888	0	0	0	2.56495	0	0	0	0	0	0	0	0	0				0	3.29584	0
2013	优科新能源科技有限公司	1	2.48491	11.0043	0.356517	-0.0761529	10.4858	0	0	0	5.41165	2.48491	9.0431	0	0	1	0	0	0	0	8.22731	6.9807	8.67539	2.70805	9.0431	3.2581	0
2014	优科新能源科技有限公司	1	2.48491	10.9393	0.443492	-0.13016	10.2388	0	0	0	1.38629	2.70805	8.67539	0	0	1	0	0	0	0	6.9807	0	8.23748	0	8.67539	3.33221	0
2015	优科新能源科技有限公司	1	2.48491	11.1593	0.622047	-0.0606138	9.85056	2.48491	0	0	0	0	8.23748	0	0	0	0	0	0	0	0	0	8.35515	0	8.23748	0	0
2016	优科新能源科技有限公司	1	2.48491	10.933	0.712291	-0.215273	9.53192	1.79176	0	0	0	0	8.35515	0	0	0	0	0	0	0	0	0	7.54961	0	8.35515	0	0
2017	优科新能源科技有限公司	1	2.63906	10.9373	0.592019	-0.169811	9.11372	1.60944	0	0	0	0	7.54961	0	0	0	0	0	0	0	0	0	0	0	7.54961	0	0
2018	优科新能源科技有限公司	1	2.63906	10.9557	0.642674	-0.0431557	8.44913	1.09861	0	0	0	0	0	0	0	0	0	0	0	0	0				0	0	0
2013	优视科技有限公司	1	2.48491	13.4094	0.365045	-0.0403768	10.7137	0	0	0	0	3.78419	10.3765	0	0	0	0	0	0	0	0	0	10.4512	4.44265	10.3765	3.66356	0
2014	优视科技有限公司	1	2.48491	13.9108	0.252604	0.4001	12.6425	0	0	0	0	4.44265	10.4512	0	0	0	0	0	0	0	0	0	11.1114	3.2581	10.4512	3.80666	0
2015	优视科技有限公司	1	2.48491	13.9978	0.129875	0.123092	12.2635	0	0	0	0	3.2581	11.1114	0	0	0	0	0	0	0	0	0	12.2605	2.94444	11.1114	3.52636	0
2016	优视科技有限公司	1	2.48491	14.221	0.260285	0.054296	13.4703	5.24702	0	0	0	2.94444	12.2605	0	0	0	0	0	0	0	0	0	13.0615	5.01728	12.2605	3.4012	0
2017	优视科技有限公司	1	2.63906	15.2741	0.148944	0.0904577	14.8802	7.38709	0	0	0	5.01728	13.0615	0	0	0	0	0	0	0	0	0	0	4.29046	13.0615	3.93183	0
2018	优视科技有限公司	1	2.63906	15.5734	0.275862	0.0815628	15.2018	7.38709	9.45242	11.4206	0	4.29046	0	1	1	0	20.2158	0	0	0	0				0	3.78419	0
2013	伟拓嘉业新技术（北京）有限公司	0	2.70805	10.1457	0.459498	0.0159341	9.17792	0	0	0	2.56495	0	7.17089	0	0	1	0	0	0	0	0	8.2646	6.51915	0	7.17089	0	0
2014	伟拓嘉业新技术（北京）有限公司	0	2.70805	8.96661	0.465544	0.0992853	9.47708	0	0	3.49651	0	0	6.51915	0	1	0	0	0	0	0	8.2646	8.14621	6.56527	1.09861	6.51915	0	0
2015	伟拓嘉业新技术（北京）有限公司	0	2.70805	9.26852	0.639932	0.0056614	9.3634	2.70805	0	0	0	1.09861	6.56527	0	0	0	0	0	0	0	8.14621	7.88448	7.79028	0	6.56527	2.48491	0
2016	伟拓嘉业新技术（北京）有限公司	0	2.70805	8.67094	0.341338	0.0044597	9.72203	2.3979	0	0	0	0	7.79028	0	0	0	0	0	0	0	7.88448	8.43776	8.37954	1.60944	7.79028	0	0
2017	伟拓嘉业新技术（北京）有限公司	0	2.83321	10.0161	0.651716	0.0058971	10.788	3.61092	0	0	0	1.60944	8.37954	0	0	0	0	0	0	0	8.43776	8.47429	0	0	8.37954	2.83321	0
2018	伟拓嘉业新技术（北京）有限公司	0	2.83321	10.1267	0.67504	0.01456	10.8529	3.21888	0	3.80666	0	0	0	0	1	0	0	0	0	0	8.47429				0	0	7.19818
2013	佳能信息技术（北京）有限公司	0	2.3979	12.4886	0.353735	0.105925	8.77137	0	4.11087	0	0	1.09861	8.20985	1	0	0	0	0	0	0	0	0	10.6778	0	8.20985	2.48491	0
2014	佳能信息技术（北京）有限公司	0	3.04452	11.6053	0.258006	0.0786709	11.0138	0	0	8.2204	0	0	10.6778	0	1	0	0	0	0	0	0	0	10.6103	0.693147	10.6778	0	7.80751
2015	佳能信息技术（北京）有限公司	0	3.04452	11.361	0.29925	0.0902361	11.0548	5.10595	0	8.24931	0	0.693147	10.6103	0	1	0	0	0	0	0	0	0	8.34712	0	10.6103	2.07944	7.75961
2016	佳能信息技术（北京）有限公司	0	3.04452	11.1041	0.42225	0.0894136	10.554	4.39445	0	6.79347	0	0	8.34712	0	1	0	0	0	0	0	0	0	12.2385	0	8.34712	0	7.5994
2017	佳能信息技术（北京）有限公司	0	3.13549	11.9487	0.289495	0.102837	12.6821	6.01372	0	9.78408	0	0	12.2385	0	1	0	0	0	0	0	0	0	0	0	12.2385	0	8.68963
2018	佳能信息技术（北京）有限公司	0	3.13549	11.9603	0.334113	0.0660171	12.7674	5.83773	9.52464	9.82515	0	0	0	1	1	0	19.3497	0	0	0	0				0	0	8.65365
2013	依文服饰股份有限公司	0	2.19722	9.99925	0.339316	-0.139943	12.7233	0	7.85593	0	0	2.56495	10.3419	1	0	0	0	0	0	0	0	0	10.5562	0.693147	10.3419	3.29584	0
2014	依文服饰股份有限公司	0	2.19722	9.62846	0.846346	0.0107966	12.7546	0	7.6014	0	0	0.693147	10.5562	1	0	0	0	0	0	0	0	0	10.5422	0.693147	10.5562	2.07944	8.34308
2015	依文服饰股份有限公司	0	2.19722	10.7124	1.0644	-0.190977	12.9164	2.94444	7.6014	0	0	0.693147	10.5422	1	0	0	0	0	0	0	0	0	7.16395	0.693147	10.5422	2.07944	7.98651
2016	依文服饰股份有限公司	0	2.19722	9.42287	0.898601	0.0043665	9.99488	4.02535	0	1.79176	0	0.693147	7.16395	0	1	0	0	0	0	0	0	6.34635	9.20974	1.94591	7.16395	2.07944	0
2017	依文服饰股份有限公司	0	1.94591	14.2855	0.471075	-0.00318	13.7732	5.11199	0	0	0	1.94591	9.20974	0	0	0	0	0	0	0	6.34635	6.35953	0	0	9.20974	2.99573	5.70711
2018	依文服饰股份有限公司	0	2.3979	14.4033	0.526212	-0.0025617	13.9978	3.82864	5.01728	0	0	0	0	1	0	0	0	0	0	0	6.35953				0	0	0
2013	依科瑞德（北京）能源科技有限公司	0	2.63906	11.4532	0.240048	0.0614663	9.49221	0	0	0	0	0	8.79042	0	0	0	0	0	0	0	0	0	8.33183	0	8.79042	0	0
2014	依科瑞德（北京）能源科技有限公司	0	2.63906	9.62846	0.846346	0.0107966	10.2121	0	0	6.08222	0	0	8.33183	0	1	0	0	0	0	0	0	0	8.25946	0	8.33183	0	0
2015	依科瑞德（北京）能源科技有限公司	1	2.63906	10.7124	1.0644	-0.190977	10.2052	2.94444	0	6.34739	0	0	8.25946	0	1	0	0	0	0	0	0	0	7.16395	1.38629	8.25946	0	0
2016	依科瑞德（北京）能源科技有限公司	0	2.63906	9.42287	0.898601	0.0043665	9.99488	2.56495	0	1.79176	0	1.38629	7.16395	0	1	0	0	0	0	0	0	0	7.93773	4.61512	7.16395	2.70805	0
2017	依科瑞德（北京）能源科技有限公司	0	2.77259	11.9301	0.565739	-0.0464591	8.89672	2.19722	0	0	0	4.61512	7.93773	0	0	0	0	0	0	0	0	0	0	3.61092	7.93773	3.85015	0
2018	依科瑞德（北京）能源科技有限公司	0	2.77259	12.2126	0.684003	-0.0113853	9.4913	1.60944	0	0	0	3.61092	0	0	0	0	0	0	0	0	0				0	3.61092	0
2013	保罗生物园科技股份有限公司	0	2.70805	11.0509	0.519286	0.0220959	10.4877	0	0	0	0	0	8.91126	0	0	0	0	0	0	0	0	7.29881	7.75662	2.56495	8.91126	0	0
2014	保罗生物园科技股份有限公司	0	2.70805	12.8342	0.0815322	0.0177264	11.5338	0	5.3845	9.07418	0	2.56495	7.75662	1	1	0	14.454	0	0	0	7.29881	7.42736	6.81454	0.693147	7.75662	3.29584	0
2015	保罗生物园科技股份有限公司	0	2.70805	12.7982	0.0340094	0.0012445	11.334	1.38629	4.70953	8.88198	0	0.693147	6.81454	1	1	0	13.5823	0	0	0	7.42736	0	5.97889	0	6.81454	2.07944	0
2016	保罗生物园科技股份有限公司	0	2.70805	11.632	0.857908	-0.10083	13.347	0.693147	0	0	0	0	5.97889	0	0	0	0	0	0	0	0	3.61648	3.89182	0	5.97889	0	0
2017	保罗生物园科技股份有限公司	0	2.83321	12.3424	0.0627176	0.0247276	9.86527	0.693147	0	6.80904	0	0	3.89182	0	1	0	0	0	0	0	3.61648	4.61818	0	0	3.89182	0	0
2018	保罗生物园科技股份有限公司	0	2.83321	12.345	0.038765	0.0464806	10.5073	1.38629	0	8.05516	0	0	0	0	1	0	0	0	0	0	4.61818				0	0	0
2013	信亦宏达网络存储技术（北京）有限公司	0	2.48491	11.7759	0.596212	0.011116	12.2824	0	0	5.31812	0	0	9.04759	0	1	0	0	0	0	0	9.7458	10.5965	9.49145	0	9.04759	0	7.25982
2014	信亦宏达网络存储技术（北京）有限公司	0	2.48491	12.0085	0.654464	0.0294263	12.6203	0	0	5.52146	0	0	9.49145	0	1	0	0	0	0	0	10.5965	10.5375	9.53539	0	9.49145	0	0
2015	信亦宏达网络存储技术（北京）有限公司	0	2.48491	12.2388	0.711685	0.020004	12.6266	4.04305	0	0	0	0	9.53539	0	0	0	0	0	0	0	10.5375	11.6483	9.90932	0	9.53539	0	0
2016	信亦宏达网络存储技术（北京）有限公司	0	2.48491	13.1244	0.746192	0.0213609	13.3626	3.98898	0	7.49387	3.55535	0	9.90932	0	1	1	0	11.0197	0	0	11.6483	12.3926	10.2797	0	9.90932	0	0
2017	信亦宏达网络存储技术（北京）有限公司	0	2.63906	13.3702	0.667992	0.0207643	13.759	5.09375	0	0	0	0	10.2797	0	0	0	0	0	0	0	12.3926	12.4348	0	0	10.2797	0	0
2018	信亦宏达网络存储技术（北京）有限公司	0	2.63906	13.5342	0.692696	0.0302304	13.7685	5.14749	3.95124	7.73237	0	0	0	1	1	0	11.6638	0	0	0	12.4348				0	0	0
2013	信维创科通信技术（北京）有限公司	0	2.89037	12.841	0.73438	-0.349932	10.7163	0	0	0	0	2.3979	9.81088	0	0	0	0	0	0	0	0	0	9.26681	2.3979	9.81088	3.21888	0
2014	信维创科通信技术（北京）有限公司	0	2.89037	13.3969	0.751476	0.0965115	12.6858	0	0	0	0	2.3979	9.26681	0	0	0	0	0	0	0	0	11.3739	9.5223	1.94591	9.26681	3.21888	0
2015	信维创科通信技术（北京）有限公司	0	2.89037	13.4954	0.605054	0.171385	12.9194	5.24175	0	0	0	1.94591	9.5223	0	0	0	0	0	0	0	11.3739	10.3704	9.95337	2.07944	9.5223	2.99573	0
2016	信维创科通信技术（北京）有限公司	0	2.89037	13.2976	0.617182	0.151529	13.3041	4.2485	0	8.1834	0	2.07944	9.95337	0	1	0	0	0	0	0	10.3704	10.2646	11.4615	3.71357	9.95337	3.09104	0
2017	信维创科通信技术（北京）有限公司	0	2.99573	14.8088	0.444444	0.162243	14.8451	6.07764	0	10.6875	0	3.71357	11.4615	0	1	0	0	0	0	0	10.2646	11.3271	0	3.2581	11.4615	3.63759	0
2018	信维创科通信技术（北京）有限公司	0	2.99573	14.9469	0.220244	0.320507	15.1505	6.28413	9.26065	11.5694	0	3.2581	0	1	1	0	20.2158	0	0	0	11.3271				0	3.52636	10.2547
2013	倍适（北京）科技有限公司	0	2.48491	10.9647	0.046337	0.0110738	9.60717	0	0	6.62141	0	1.38629	8.57376	0	1	0	0	0	0	0	7.23045	9.69478	8.78569	2.07944	8.57376	2.70805	5.78383
2014	倍适（北京）科技有限公司	0	2.89037	12.2032	0.940394	0.0039262	12.224	0	0	4.36945	0	2.07944	8.78569	0	1	0	0	0	0	0	9.69478	9.48821	8.80177	0	8.78569	3.09104	0
2015	倍适（北京）科技有限公司	0	2.89037	12.1486	0.825889	0.0055603	12.0205	1.79176	0	4.66344	0	0	8.80177	0	1	0	0	0	0	0	9.48821	9.40857	8.69801	1.38629	8.80177	0	0
2016	倍适（北京）科技有限公司	0	2.89037	12.063	0.805045	0.0066347	11.9077	1.94591	0	4.7362	0	1.38629	8.69801	0	1	0	0	0	0	0	9.40857	9.00389	8.50714	0.693147	8.69801	2.70805	0
2017	倍适（北京）科技有限公司	0	2.30259	12.1803	0.821123	0.0064235	11.4825	2.19722	0	4.76217	0	0.693147	8.50714	0	1	0	0	0	0	0	9.00389	7.30319	0	0	8.50714	2.07944	0
2018	倍适（北京）科技有限公司	0	2.99573	12.1632	0.628462	0.0338098	11.3154	1.09861	0	7.95542	0	0	0	0	1	0	0	0	0	0	7.30319				0	0	0
2013	傲视恒安科技（北京）有限公司	0	2.48491	10.0567	0.309253	0.0925743	9.01858	0	0	0	0	0.693147	6.76504	0	0	0	0	0	0	0	0	0	6.32615	0.693147	6.76504	2.07944	0
2014	傲视恒安科技（北京）有限公司	0	2.48491	10.4338	0.0895263	0.177199	9.06312	0	0	1.60944	0	0.693147	6.32615	0	1	0	0	0	0	0	0	0	6.06843	0.693147	6.32615	2.07944	0
2015	傲视恒安科技（北京）有限公司	1	2.48491	10.281	0.040484	-0.114973	8.78508	4.17439	0	0	0	0.693147	6.06843	0	0	0	0	0	0	0	0	6.50357	7.19369	1.38629	6.06843	2.07944	0
2016	傲视恒安科技（北京）有限公司	0	2.48491	9.22612	0.0092265	-0.539083	9.91299	1.09861	0	0	0	1.38629	7.19369	0	0	0	0	0	0	0	6.50357	7.61985	8.22497	2.94444	7.19369	2.70805	0
2017	傲视恒安科技（北京）有限公司	0	2.63906	12.6143	0.699649	0.0004388	11.669	3.21888	0	0	0	2.94444	8.22497	0	0	0	0	0	0	0	7.61985	7.41274	0	0	8.22497	3.4012	0
2018	傲视恒安科技（北京）有限公司	0	2.63906	12.4289	0.492894	0.0025208	12.1006	3.21888	0	7.13489	0	0	0	0	1	0	0	0	0	0	7.41274				0	0	0
2013	光宝联合（北京）科技有限公司	0	2.63906	12.6059	0.485938	0.0269679	11.5983	0	0	0	7.28414	2.3979	9.29817	0	0	1	0	0	0	0	9.57731	7.56847	7.76642	0	9.29817	3.21888	8.1608
2014	光宝联合（北京）科技有限公司	0	2.56495	10.0357	0.119464	0.174881	10.4775	0	0	4.89784	0	0	7.76642	0	1	0	0	0	0	0	7.56847	7.71436	7.98922	0	7.76642	0	8.18451
2015	光宝联合（北京）科技有限公司	0	2.56495	12.0887	0.156053	0.0677616	11.0649	1.79176	0	7.46623	0	0	7.98922	0	1	0	0	0	0	0	7.71436	0	8.53247	0	7.98922	0	7.38275
2016	光宝联合（北京）科技有限公司	0	2.56495	12.4815	0.038432	-0.0015033	11.009	1.60944	0	0	0	0	8.53247	0	0	0	0	0	0	0	0	0	9.81033	0	8.53247	0	8.71817
2017	光宝联合（北京）科技有限公司	0	2.70805	13.6565	0.168594	0.110278	13.0859	0	0	0	0	0	9.81033	0	0	0	0	0	0	0	0	0	0	0	9.81033	0	0
2018	光宝联合（北京）科技有限公司	0	2.70805	13.743	0.218297	0.0376963	13.063	0	0	7.87702	0	0	0	0	1	0	0	0	0	0	0				0	0	9.64834
2013	八方网（北京）信息技术服务有限公司	0	2.48491	6.92067	0.11166	0.457093	8.12711	0	0	3.95124	0	0	6.4552	0	1	0	0	0	0	0	4.43049	0	6.14419	0	6.4552	0	0
2014	八方网（北京）信息技术服务有限公司	0	2.48491	8.02584	0.260955	0.151079	7.99396	0	0	3.52636	0	0	6.14419	0	1	0	0	0	0	0	0	0	7.39449	0	6.14419	0	0
2015	八方网（北京）信息技术服务有限公司	0	2.48491	9.1146	0.0336782	0.0578913	8.47741	2.83321	0	5.56452	0	0	7.39449	0	1	0	0	0	0	0	0	0	7.82044	0	7.39449	0	6.3986
2016	八方网（北京）信息技术服务有限公司	0	2.48491	9.22789	0.115959	0.0043239	9.46335	2.19722	0	6.75809	0	0	7.82044	0	1	0	0	0	0	0	0	0	9.12096	0	7.82044	0	6.62141
2017	八方网（北京）信息技术服务有限公司	0	2.63906	10.4656	0.223324	0.0090629	10.4081	3.89182	0	3.89182	0	0	9.12096	0	1	0	0	0	0	0	0	0	0	0	9.12096	0	8.26899
2018	八方网（北京）信息技术服务有限公司	0	2.63906	10.4694	0.220613	0.0076661	10.5507	3.89182	0	5.93754	0	0	0	0	1	0	0	0	0	0	0				0	0	8.69968
2013	兴唐通信科技有限公司	0	2.99573	11.0919	0.855228	-0.0733918	6.97728	0	0	5.06259	0	0	7.76472	0	1	0	0	0	0	0	0	15.8642	12.5461	2.07944	7.76472	0	0
2014	兴唐通信科技有限公司	1	2.94444	15.1238	0.594595	0.112351	13.9978	0	0	10.9902	0	2.07944	12.5461	0	1	0	0	0	0	0	15.8642	18.3642	12.5824	3.21888	12.5461	3.09104	0
2015	兴唐通信科技有限公司	1	2.94444	15.6561	0.68254	0.0881425	14.4033	7.38709	9.65317	11.5287	2.48491	3.21888	12.5824	1	1	1	20.2158	13.9266	8.50936	13.3251	18.3642	15.2873	12.6346	2.63906	12.5824	3.49651	7.94839
2016	兴唐通信科技有限公司	1	2.94444	14.9787	0.59375	0.114154	14.5087	6.84055	9.05963	11.8546	0	2.63906	12.6346	1	1	0	20.2158	0	0	0	15.2873	28.7488	13.0615	4.33073	12.6346	3.29584	0
2017	兴唐通信科技有限公司	1	3.04452	16.6487	0.555556	0.116667	15.7176	7.38709	10.0498	13.3146	0	4.33073	13.0615	1	1	0	20.2158	0	0	0	28.7488	30.6719	12.5391	4.83628	13.0615	3.78419	0
2018	兴唐通信科技有限公司	1	3.04452	16.6487	0.55	0.095	15.7176	7.38709	10.1245	13.6464	0	4.83628	12.5391	1	1	0	20.2158	0	0	0	30.6719				12.5391	3.89182	0
2013	冶金自动化研究设计院	0	3.82864	13.2364	0.684671	0.0360021	11.7049	0	8.51138	5.03044	0	3.52636	9.62681	1	1	0	13.5351	0	0	0	8.68406	0	9.42319	4.36945	9.62681	3.58352	8.66268
2014	冶金自动化研究设计院	0	3.82864	12.7774	0.68581	0.0366243	11.5451	0	8.94063	5.26269	3.93183	4.36945	9.42319	1	1	1	14.198	9.16962	8.50936	13.3251	0	0	9.96806	3.13549	9.42319	3.80666	0
2015	冶金自动化研究设计院	0	3.82864	12.871	0.674005	0.0756792	11.3279	0	9.06161	5.00395	3.21888	3.13549	9.96806	1	1	1	14.0587	8.17555	8.50936	13.3251	0	5.90809	8.89412	3.21888	9.96806	3.46574	0
2016	冶金自动化研究设计院	0	3.82864	8.99131	0.603337	0.0403386	9.46506	3.89182	7.4725	0	0	3.21888	8.89412	1	0	0	0	0	0	0	5.90809	9.3085	10.6286	4.07754	8.89412	3.49651	0
2017	冶金自动化研究设计院	0	3.09104	14.604	0.681818	0.0396964	12.0547	4.48864	8.85865	3.89182	0	4.07754	10.6286	1	1	0	12.7297	0	0	0	9.3085	0	9.41222	4.00733	10.6286	3.73767	0
2018	冶金自动化研究设计院	0	3.09104	14.691	0.666667	0.0154967	12.2112	4.41884	0	3.66356	0	4.00733	9.41222	0	1	0	0	0	0	0	0				9.41222	3.71357	0
2013	创新科存储技术有限公司	1	2.63906	10.9033	0.142699	0.185182	11.0462	0	0	6.83626	0	1.09861	8.93393	0	1	0	0	0	0	0	8.42236	0	8.9774	0.693147	8.93393	2.48491	0
2014	创新科存储技术有限公司	0	2.63906	12.6627	0.844838	-0.041497	11.4897	0	0	0	0	0.693147	8.9774	0	0	0	0	0	0	0	0	0	9.03587	0.693147	8.9774	2.07944	0
2015	创新科存储技术有限公司	0	2.63906	8.75668	0.193482	0.0056675	12.2824	2.19722	0	0	0	0.693147	9.03587	0	0	0	0	0	0	0	0	0	9.78104	0.693147	9.03587	2.07944	0
2016	创新科存储技术有限公司	0	2.63906	13.4815	0.81115	0.104548	13.3143	3.04452	0	0	0	0.693147	9.78104	0	0	0	0	0	0	0	0	0	10.4374	1.94591	9.78104	2.07944	0
2017	创新科存储技术有限公司	0	2.77259	15.2971	0.772727	0.166147	14.9141	4.79579	0	11.0999	0	1.94591	10.4374	0	1	0	0	0	0	0	0	0	0	1.94591	10.4374	2.99573	0
2018	创新科存储技术有限公司	0	2.77259	15.3416	0.717391	0.0543913	14.2855	4.79579	0	10.2319	0	1.94591	0	0	1	0	0	0	0	0	0				0	2.99573	0
2013	利亚德光电股份有限公司	1	3.17805	8.13623	0.656223	-0.142899	13.1303	0	0	9.84797	0	3.71357	10.3293	0	1	0	0	0	0	0	0	0	10.4764	3.80666	10.3293	3.63759	0
2014	利亚德光电股份有限公司	1	3.17805	8.0265	0.669935	-0.0539216	13.421	0	9.50495	9.75788	0	3.80666	10.4764	1	1	0	19.2627	0	0	0	0	0	10.7015	4.04305	10.4764	3.66356	0
2015	利亚德光电股份有限公司	1	3.17805	7.84581	0.549334	0.0732185	13.5229	1.09861	8.93287	9.88654	0	4.04305	10.7015	1	1	0	18.8192	0	0	0	0	5.91187	7.93952	4.51086	10.7015	3.71357	0
2016	利亚德光电股份有限公司	1	3.17805	10.867	0.153143	0.143146	10.8302	4.30406	7.87017	6.89264	0	4.51086	7.93952	1	1	0	14.7614	0	0	0	5.91187	14.1228	11.0151	3.55535	7.93952	3.82864	6.90876
2017	利亚德光电股份有限公司	0	2.3979	14.3461	0.588235	0.140475	14.5087	4.29046	0	9.32429	0	3.55535	11.0151	0	1	0	0	0	0	0	14.1228	13.3511	0	2.83321	11.0151	3.61092	10.4005
2018	利亚德光电股份有限公司	0	2.3979	14.5574	0.619048	0.0478981	14.4033	4.76217	7.11721	9.35054	0	2.83321	0	1	1	0	16.4668	0	0	0	13.3511				0	3.3673	10.7896
2013	利水新华（北京）科技有限公司	0	2.48491	10.0037	0.484303	-0.0880304	5.7869	0	0	0	0	0	6.78672	0	0	0	0	0	0	0	0	0	7.0184	0	6.78672	0	0
2014	利水新华（北京）科技有限公司	0	2.48491	8.0265	0.669935	-0.0539216	5.94803	0	0	0	0	0	7.0184	0	0	0	0	0	0	0	0	0	6.85224	0	7.0184	0	0
2015	利水新华（北京）科技有限公司	0	2.48491	7.84581	0.549334	0.0732185	6.95845	1.09861	0	0	0	0	6.85224	0	0	0	0	0	0	0	0	5.91187	7.93952	0	6.85224	0	0
2016	利水新华（北京）科技有限公司	0	2.48491	10.867	0.153143	0.143146	10.8302	1.09861	0	6.89264	0	0	7.93952	0	1	0	0	0	0	0	5.91187	0	8.69064	0	7.93952	0	0
2017	利水新华（北京）科技有限公司	0	2.63906	10.1152	0.550619	-0.197378	7.16317	2.56495	0	0	0	0	8.69064	0	0	0	0	0	0	0	0	0	0	0	8.69064	0	0
2018	利水新华（北京）科技有限公司	0	2.63906	11.0818	0.848661	-0.0196676	8.63888	2.56495	0	0	0	0	0	0	0	0	0	0	0	0	0				0	0	0
2013	北京ABB低压电器有限公司	1	3.21888	13.3469	0.531178	0.212001	13.5819	0	0	9.49326	0	3.93183	9.86433	0	1	0	0	0	0	0	7.99372	8.20762	9.93062	2.70805	9.86433	3.68888	7.20934
2014	北京ABB低压电器有限公司	1	3.21888	13.2591	0.453931	0.2589	13.6102	0	0	9.60522	0	2.70805	9.93062	0	1	0	0	0	0	0	8.20762	8.16735	10.4126	2.3979	9.93062	3.33221	7.30452
2015	北京ABB低压电器有限公司	1	3.21888	13.1454	0.415623	0.250411	13.563	4.69135	0	9.71233	0	2.3979	10.4126	0	1	0	0	0	0	0	8.16735	8.69482	10.426	2.3979	10.4126	3.21888	7.47022
2016	北京ABB低压电器有限公司	1	3.21888	13.1377	0.434041	0.215457	13.5259	4.63473	0	9.30018	0	2.3979	10.426	0	1	0	0	0	0	0	8.69482	8.66281	10.4732	1.79176	10.426	3.21888	8.10832
2017	北京ABB低压电器有限公司	1	3.29584	13.2478	0.477599	0.203547	13.5239	4.68213	0	9.41271	0	1.79176	10.4732	0	1	0	0	0	0	0	8.66281	8.99596	0	1.09861	10.4732	2.94444	6.67708
2018	北京ABB低压电器有限公司	1	3.29584	13.3469	0.458636	0.257187	13.6349	4.72739	0	9.40813	0	1.09861	0	0	1	0	0	0	0	0	8.99596				0	2.48491	0
2013	北京ABB电气传动系统有限公司	0	3.21888	14.771	0.5	0.457093	15.1765	0	0	11.7231	0	0	12.1563	0	1	0	0	0	0	0	17.595	16.8257	12.2124	0	12.1563	0	9.51178
2014	北京ABB电气传动系统有限公司	0	3.21888	14.7318	0.52	0.44	15.2018	0	0	11.6416	0	0	12.2124	0	1	0	0	0	0	0	16.8257	15.2873	12.3167	0	12.2124	0	0
2015	北京ABB电气传动系统有限公司	0	3.21888	14.5574	0.571429	0.391631	15.0094	6.04973	0	11.319	0	0	12.3167	0	1	0	0	0	0	0	15.2873	15.2873	12.0338	0	12.3167	0	8.10832
2016	北京ABB电气传动系统有限公司	0	3.21888	14.5574	0.619048	0.337768	14.9787	5.85793	0	11.1695	0	0	12.0338	0	1	0	0	0	0	0	15.2873	21.0565	12.846	0	12.0338	0	0
2017	北京ABB电气传动系统有限公司	0	3.29584	15.425	0.62	0.34	15.7176	6.31536	0	12.0291	0	0	12.846	0	1	0	0	0	0	0	21.0565	26.0565	0	2.19722	12.846	0	0
2018	北京ABB电气传动系统有限公司	0	3.29584	15.5905	0.627119	0.338983	15.7176	6.41836	9.75179	12.561	0	2.19722	0	1	1	0	20.2158	0	0	0	26.0565				0	3.13549	0
2013	北京ABB贝利工程有限公司	0	3.4012	13.2938	0.865665	0.0603926	12.8613	0	0	7.86787	0	0	9.01542	0	1	0	0	0	0	0	0	0	9.30992	0	9.01542	0	0
2014	北京ABB贝利工程有限公司	0	3.4012	13.2217	0.835079	0.085425	13.0172	0	0	8.63817	0	0	9.30992	0	1	0	0	0	0	0	0	0	9.31172	0	9.30992	0	0
2015	北京ABB贝利工程有限公司	0	3.4012	13.0815	0.863045	0.0362561	12.9461	3.82864	0	7.92624	0	0	9.31172	0	1	0	0	0	0	0	0	0	9.62958	0	9.31172	0	0
2016	北京ABB贝利工程有限公司	0	3.4012	13.0174	0.855367	0.0369301	12.8231	3.78419	0	7.08087	0	0	9.62958	0	1	0	0	0	0	0	0	0	10.0367	1.60944	9.62958	0	0
2017	北京ABB贝利工程有限公司	0	3.46574	12.96	0.807509	0.0855856	12.8566	4.09434	0	8.03819	0	1.60944	10.0367	0	1	0	0	0	0	0	0	0	0	1.09861	10.0367	2.83321	0
2018	北京ABB贝利工程有限公司	0	3.46574	12.8121	0.796944	0.0750398	12.5551	4.00733	6.62406	8.08917	0	1.09861	0	1	1	0	14.7116	0	0	0	0				0	2.48491	0
2013	北京一九易站电子商务有限公司	0	2.3979	11.7293	0.190242	0.141465	10.3183	0	0	0	0	0	8.73247	0	0	0	0	0	0	0	0	0	9.54503	0	8.73247	0	0
2014	北京一九易站电子商务有限公司	0	2.30259	13.2034	1.21924	-0.0102734	11.7457	0	0	0.693147	0	0	9.54503	0	1	0	0	0	0	0	0	0	9.18225	0	9.54503	0	0
2015	北京一九易站电子商务有限公司	0	2.30259	11.0337	1.7533	-0.103706	11.9097	3.29584	0	0	0	0	9.18225	0	0	0	0	0	0	0	0	0	9.76853	0	9.18225	0	0
2016	北京一九易站电子商务有限公司	0	2.30259	12.6849	0.936555	0.116835	12.622	3.46574	0	0	0	0	9.76853	0	0	0	0	0	0	0	0	0	10.3199	0	9.76853	0	0
2017	北京一九易站电子商务有限公司	0	2.48491	13.7652	0.901679	0.0335287	12.7524	0	0	0	0	0	10.3199	0	0	0	0	0	0	0	0	0	0	0	10.3199	0	0
2018	北京一九易站电子商务有限公司	0	2.48491	13.9108	1	-0.0540327	11.4732	4.00733	0	1.94591	0	0	0	0	1	0	0	0	0	0	0				0	0	0
2013	北京一雄信息科技有限公司	0	1.94591	6.58893	0.519293	-1.18758	5.1299	0	0	0	0	2.19722	6.25767	0	0	0	0	0	0	0	0	0	7.38088	2.19722	6.25767	3.13549	0
2014	北京一雄信息科技有限公司	0	1.94591	8.00803	2.8249	-1.18758	5.1299	0	0	0	1.38629	2.19722	7.38088	0	0	1	0	0	0	0	0	0	7.62511	2.30259	7.38088	3.13549	0
2015	北京一雄信息科技有限公司	0	1.94591	11.0337	1.7533	-0.103706	6.05912	3.29584	0	0	0	2.30259	7.62511	0	0	0	0	0	0	0	0	0	9.22454	2.19722	7.62511	3.17805	0
2016	北京一雄信息科技有限公司	0	1.94591	10.1433	0.477105	-0.0720692	8.9597	3.29584	3.93183	3.85015	0	2.19722	9.22454	1	1	0	7.7411	0	0	0	0	9.06755	11.0185	4.02535	9.22454	3.13549	0
2017	北京一雄信息科技有限公司	0	2.07944	11.5905	0.659557	-0.0276685	11.1684	5.60212	8.0067	8.02486	0	4.02535	11.0185	1	1	0	16.0309	0	0	0	9.06755	9.00171	0	0	11.0185	3.71357	0
2018	北京一雄信息科技有限公司	0	2.07944	11.8409	0.566206	0.16872	11.5561	5.3033	5.65599	0	0	0	0	1	0	0	0	0	0	0	9.00171				0	0	7.4961
2013	北京七一八友益电子有限责任公司	0	2.48491	16.3004	0.55	0.0145863	15.7176	0	0	9.26103	0	2.77259	13.0615	0	1	0	0	0	0	0	0	10.2418	9.43076	0	13.0615	3.3673	0
2014	北京七一八友益电子有限责任公司	0	2.94444	12.7914	0.108069	0.167673	11.6014	0	8.35067	8.01036	0	0	9.43076	1	1	0	16.3605	0	0	0	10.2418	10.2337	9.21752	2.30259	9.43076	0	0
2015	北京七一八友益电子有限责任公司	0	2.94444	12.9755	0.178728	0.164733	11.5905	4.48864	8.01665	8.07309	0	2.30259	9.21752	1	1	0	16.0891	0	0	0	10.2337	10.4895	10.7935	1.09861	9.21752	3.17805	0
2016	北京七一八友益电子有限责任公司	0	2.94444	13.1972	0.241662	0.298033	12.7942	3.63759	0	9.68415	0	1.09861	10.7935	0	1	0	0	0	0	0	10.4895	11.4886	10.4353	0	10.7935	2.48491	0
2017	北京七一八友益电子有限责任公司	0	3.04452	13.9108	0.128007	0.141727	13.1235	4.94876	0	9.71866	0	0	10.4353	0	1	0	0	0	0	0	11.4886	11.6206	0	0	10.4353	0	0
2018	北京七一八友益电子有限责任公司	0	3.04452	13.9978	0.0912833	0.17603	13.22	4.82831	8.98832	9.70094	0	0	0	1	1	0	18.6891	0	0	0	11.6206				0	0	0
2013	北京七彩蝶创意文化有限公司	0	2.48491	12.744	0.339169	0.103318	11.914	0	0	7.61332	1.60944	0	9.18687	0	1	1	0	8.99925	0	0	0	0	6.40688	0	9.18687	0	0
2014	北京七彩蝶创意文化有限公司	0	2.3979	10.8207	0.822976	0.0162257	9.16889	0	0	4.00733	0	0	6.40688	0	1	0	0	0	0	0	0	0	6.51915	0	6.40688	0	0
2015	北京七彩蝶创意文化有限公司	0	2.3979	10.9334	0.829248	0.0149597	9.08625	1.60944	0	1.38629	0	0	6.51915	0	1	0	0	0	0	0	0	0	6.71781	0	6.51915	0	0
2016	北京七彩蝶创意文化有限公司	0	2.3979	11.0242	0.84023	0.0051681	9.2321	1.60944	0	0	0	0	6.71781	0	0	0	0	0	0	0	0	0	7.05272	0	6.71781	0	0
2017	北京七彩蝶创意文化有限公司	0	2.56495	11.0184	0.837958	0.0018529	9.02666	1.60944	0	0	0	0	7.05272	0	0	0	0	0	0	0	0	0	0	0	7.05272	0	0
2018	北京七彩蝶创意文化有限公司	0	2.56495	11.0336	0.838924	0.0020349	9.16147	1.38629	0	0	0	0	0	0	0	0	0	0	0	0	0				0	0	0
2013	北京七星华创磁电科技有限公司	0	2.48491	10.1814	0.577694	0.0512024	9.47593	0	0	5.64545	0	0.693147	7.25982	0	1	0	0	0	0	0	0	0	6.41673	1.94591	7.25982	2.07944	0
2014	北京七星华创磁电科技有限公司	0	2.48491	10.1629	0.615462	-0.0457912	8.1806	0	0	0	0	1.94591	6.41673	0	0	0	0	0	0	0	0	0	6.32256	0	6.41673	2.99573	0
2015	北京七星华创磁电科技有限公司	0	2.48491	10.1773	0.688379	-0.0180242	8.14729	1.09861	0	0	0	0	6.32256	0	0	0	0	0	0	0	0	0	6.35611	0	6.32256	0	0
2016	北京七星华创磁电科技有限公司	0	2.48491	10.0098	0.686059	-0.0506676	8.03916	1.79176	0	0	0	0	6.35611	0	0	0	0	0	0	0	0	7.11819	8.90991	3.89182	6.35611	0	0
2017	北京七星华创磁电科技有限公司	0	2.63906	10.9796	1.04193	-0.399028	10.8361	2.56495	0	0	0	3.89182	8.90991	0	0	0	0	0	0	0	7.11819	11.0902	0	0	8.90991	3.68888	0
2018	北京七星华创磁电科技有限公司	0	3.09104	14.2855	0.624065	0.0709225	13.2586	6.08904	0	0	0	0	0	0	0	0	0	0	0	0	11.0902				0	0	0
2013	北京七星华创集成电路装备有限公司	0	2.48491	13.0238	0.980024	-0.0098312	9.45187	0	10.1245	0	3.55535	1.09861	9.64595	1	0	1	0	0	8.50936	0	7.48023	8.56866	9.8219	1.94591	9.64595	2.48491	4.70953
2014	北京七星华创集成电路装备有限公司	0	2.48491	12.9346	0.95448	0.0261397	11.8132	0	9.58094	0	0	1.94591	9.8219	1	0	0	0	0	0	0	8.56866	8.8324	10.8565	0	9.8219	2.99573	0
2015	北京七星华创集成电路装备有限公司	0	2.48491	13.1304	0.967987	-0.004357	10.8167	3.85015	9.80769	0	0	0	10.8565	1	0	0	0	0	0	0	8.8324	9.71764	10.0759	0	10.8565	0	0
2016	北京七星华创集成电路装备有限公司	0	2.48491	13.1187	0.971373	-0.0042095	11.7353	3.17805	9.55301	0	0	0	10.0759	1	0	0	0	0	0	0	9.71764	10.0209	11.4222	0	10.0759	0	0
2017	北京七星华创集成电路装备有限公司	0	2.63906	13.6231	0.982333	0.0005976	12.0139	2.77259	10.1245	0	0	0	11.4222	1	0	0	0	0	0	0	10.0209	10.3951	0	1.60944	11.4222	0	0
2018	北京七星华创集成电路装备有限公司	0	2.63906	13.5861	0.977632	0.0022024	12.3318	2.99573	0	0	0	1.60944	0	0	0	0	0	0	0	0	10.3951				0	2.83321	0
2013	北京七星弗洛尔电子设备制造有限公司	0	2.77259	9.48744	0.725136	0.0003032	8.94364	0	0	2.3979	0	0	6.41182	0	1	0	0	0	0	0	0	8.35838	7.70841	1.38629	6.41182	0	0
2014	北京七星弗洛尔电子设备制造有限公司	0	2.70805	10.675	0.381392	0.097203	10.6835	0	0	5.63479	0	1.38629	7.70841	0	1	0	0	0	0	0	8.35838	8.34563	7.73762	0	7.70841	2.70805	0
2015	北京七星弗洛尔电子设备制造有限公司	0	2.70805	10.5162	0.24475	0.0305362	10.5827	3.2581	0	5.48064	0	0	7.73762	0	1	0	0	0	0	0	8.34563	8.79824	7.62852	0	7.73762	0	0
2016	北京七星弗洛尔电子设备制造有限公司	0	2.70805	10.6522	0.201367	0.16781	10.9815	2.56495	0	6.56667	0	0	7.62852	0	1	0	0	0	0	0	8.79824	8.11671	7.64396	0	7.62852	0	0
2017	北京七星弗洛尔电子设备制造有限公司	0	2.83321	10.4563	0.0287383	0.0004603	10.4558	2.56495	0	7.12206	0	0	7.64396	0	1	0	0	0	0	0	8.11671	11.0902	0	0	7.64396	0	0
2018	北京七星弗洛尔电子设备制造有限公司	0	3.09104	14.2855	0.624065	0.0709225	13.2586	6.08904	0	0	0	0	0	0	0	0	0	0	0	0	11.0902				0	0	0
2013	北京七维航测科技股份有限公司	1	2.77259	11.0144	0.368999	0.133438	10.7259	0	6.41182	8.74672	3.55535	1.09861	8.20713	1	1	1	15.1567	12.2729	8.50936	13.3251	6.21037	9.6826	9.07692	0.693147	8.20713	2.48491	0
2014	北京七维航测科技股份有限公司	0	2.77259	12.5135	0.218553	0.167713	11.9007	0	5.3033	8.95725	0.693147	0.693147	9.07692	1	1	1	14.2554	8.95725	5.3033	13.3251	9.6826	9.45583	9.09672	1.38629	9.07692	2.07944	0
2015	北京七维航测科技股份有限公司	1	2.77259	12.6817	0.22886	0.13068	11.7573	4.04305	6.90876	8.81582	0.693147	1.38629	9.09672	1	1	1	15.7234	8.81582	6.90876	13.3251	9.45583	9.33283	9.20553	3.91202	9.09672	2.70805	0
2016	北京七维航测科技股份有限公司	1	2.77259	12.874	0.275977	0.102335	11.822	3.82864	0	8.70268	0	3.91202	9.20553	0	1	0	0	0	0	0	9.33283	9.96945	10.6422	4.95583	9.20553	3.68888	0
2017	北京七维航测科技股份有限公司	1	2.89037	13.9978	0.311805	0.015	12.4143	4.60517	0	9.05134	0	4.95583	10.6422	0	1	0	0	0	0	0	9.96945	9.71148	0	3.33221	10.6422	3.93183	0
2018	北京七维航测科技股份有限公司	1	2.89037	13.9108	0.278886	-0.0161727	12.2989	4.33073	0	7.94165	0	3.33221	0	0	1	0	0	0	0	0	9.71148				0	3.52636	0
2013	北京万东鼎立医疗设备有限公司	0	3.2581	9.54874	0.83445	-0.0233851	10.4325	0	0	0	0.693147	0	7.71601	0	0	1	0	0	0	0	7.35382	5.43141	7.2807	0	7.71601	0	0
2014	北京万东鼎立医疗设备有限公司	0	3.2581	9.49122	0.939511	-0.115088	10.0541	0	0	0	0	0	7.2807	0	0	0	0	0	0	0	5.43141	0	7.29641	0	7.2807	0	0
2015	北京万东鼎立医疗设备有限公司	0	3.2581	6.76734	0.526498	-0.0138249	10.0231	1.09861	0	0	0	0	7.29641	0	0	0	0	0	0	0	0	4.87755	7.29641	0	7.29641	0	0
2016	北京万东鼎立医疗设备有限公司	0	3.2581	9.68856	0.844027	0.11388	10.2857	2.19722	0	0	0	0	7.29641	0	0	0	0	0	0	0	4.87755	4.87755	7.29641	0	7.29641	0	0
2017	北京万东鼎立医疗设备有限公司	0	3.33221	9.38823	0.838189	-0.0163235	10.1052	2.19722	0	0	0	0	7.29641	0	0	0	0	0	0	0	4.87755	0	0	0	7.29641	0	0
2018	北京万东鼎立医疗设备有限公司	0	3.33221	9.28433	1.07737	-0.256989	9.94372	0.693147	0	0	0	0	0	0	0	0	0	0	0	0	0				0	0	0
2013	北京万云易博达信息技术有限公司	0	2.94444	7.29506	1.82745	-0.65625	6.78672	0	0	0	0	0	6.286	0	0	0	0	0	0	0	0	0	8.25557	0	6.286	0	0
2014	北京万云易博达信息技术有限公司	0	2.83321	9.3705	0.949898	-0.0252215	8.04527	0	0	6.04263	0	0	8.25557	0	1	0	0	0	0	0	0	0	8.44269	0	8.25557	0	0
2015	北京万云易博达信息技术有限公司	0	2.83321	6.76734	0.526498	-0.0138249	9.18512	1.09861	0	3.17805	0	0	8.44269	0	1	0	0	0	0	0	0	0	8.41339	0	8.44269	0	0
2016	北京万云易博达信息技术有限公司	0	2.83321	10.5858	0.120103	0.128494	10.0391	3.04452	0	0	0	0	8.41339	0	0	0	0	0	0	0	0	0	8.06117	0	8.41339	0	0
2017	北京万云易博达信息技术有限公司	0	2.94444	10.6791	0.0932867	0.114697	10.0371	3.3673	0	0	0	0	8.06117	0	0	0	0	0	0	0	0	0	0	0	8.06117	0	0
2018	北京万云易博达信息技术有限公司	0	2.94444	10.7712	0.0465673	0.14936	10.0662	2.70805	0	0	0	0	0	0	0	0	0	0	0	0	0				0	0	0
2013	北京万云科技开发有限公司	0	3.04452	11.5974	0.211984	0.133177	10.9029	0	0	0	0	0	8.50714	0	0	0	0	0	0	0	0	0	8.41715	0	8.50714	0	0
2014	北京万云科技开发有限公司	0	3.04452	11.8033	0.222345	0.159036	11.2791	0	0	0	0	0	8.41715	0	0	0	0	0	0	0	0	0	8.4772	0	8.41715	0	0
2015	北京万云科技开发有限公司	0	3.04452	6.76734	0.526498	-0.0138249	11.2395	1.09861	0	7.37023	0	0	8.4772	0	1	0	0	0	0	0	0	0	9.17025	0	8.4772	0	0
2016	北京万云科技开发有限公司	0	3.04452	12.5519	0.244923	0.0217034	11.8728	3.52636	0	8.06306	0	0	9.17025	0	1	0	0	0	0	0	0	0	10.024	0	9.17025	0	0
2017	北京万云科技开发有限公司	0	3.13549	13.4717	0.274653	0.0173333	12.6009	5.04986	0	6.50877	0	0	10.024	0	1	0	0	0	0	0	0	0	0	0	10.024	0	0
2018	北京万云科技开发有限公司	0	3.13549	13.3345	0.24892	0.0016258	11.9644	4.66344	0	7.14756	0	0	0	0	1	0	0	0	0	0	0				0	0	0
2013	北京万创科技有限公司	0	2.3979	11.6478	0.216671	0.0075148	9.14131	0	0	7.53636	0	0	8.39661	0	1	0	0	0	0	0	0	6.7053	8.2343	1.60944	8.39661	0	0
2014	北京万创科技有限公司	1	2.30259	11.2203	0.65315	0.0788733	9.5883	0	6.68586	0	0	1.60944	8.2343	1	0	0	0	0	0	0	6.7053	0	7.09091	1.38629	8.2343	2.83321	4.61512
2015	北京万创科技有限公司	1	2.30259	6.76734	0.526498	-0.0138249	9.15789	1.09861	5.63835	3.4012	0	1.38629	7.09091	1	1	0	9.00221	0	0	0	0	7.07113	8.04847	1.09861	7.09091	2.70805	0
2016	北京万创科技有限公司	1	2.30259	11.08	0.351044	-0.14743	9.98299	2.07944	0	0	0	1.09861	8.04847	0	0	0	0	0	0	0	7.07113	8.24386	8.40223	2.83321	8.04847	2.48491	0
2017	北京万创科技有限公司	1	2.48491	11.9763	0.510985	-0.0405919	10.961	3.89182	0	7.57917	0	2.83321	8.40223	0	1	0	0	0	0	0	8.24386	7.7232	0	2.19722	8.40223	3.3673	0
2018	北京万创科技有限公司	1	2.48491	11.7275	0.590569	-0.217739	10.4512	3.21888	0	8.36753	0	2.19722	0	0	1	0	0	0	0	0	7.7232				0	3.13549	0
2013	北京万协通信息技术有限公司	0	1.94591	9.38622	0.476766	0.0036907	7.90802	0	0	0	0	0	8.48694	0	0	0	0	0	0	0	0	0	8.61323	0.693147	8.48694	0	0
2014	北京万协通信息技术有限公司	0	1.94591	9.58734	0.781177	0.0048704	8.36077	0	0	0	0	0.693147	8.61323	0	0	0	0	0	0	0	0	0	8.43837	0	8.61323	2.07944	0
2015	北京万协通信息技术有限公司	0	1.94591	6.76734	0.526498	-0.0138249	8.66199	1.09861	0	0	0	0	8.43837	0	0	0	0	0	0	0	0	0	9.1806	0.693147	8.43837	0	0
2016	北京万协通信息技术有限公司	0	1.94591	11.2767	0.18267	0.0095489	10.0165	2.89037	0	0	0	0.693147	9.1806	0	0	0	0	0	0	0	0	0	10.0608	3.04452	9.1806	2.07944	0
2017	北京万协通信息技术有限公司	0	2.19722	12.3599	0.307839	0.0011361	10.8452	4.33073	0	0	0	3.04452	10.0608	0	0	0	0	0	0	0	0	0	0	1.79176	10.0608	3.43399	7.31389
2018	北京万协通信息技术有限公司	0	2.19722	12.3263	0.517491	-0.125493	10.3589	4.45435	0	0	0	1.79176	0	0	0	0	0	0	0	0	0				0	2.94444	0
2013	北京万古汇力科技有限公司	0	2.48491	11.0569	0.261668	0.0500805	10.1603	0	0	7.61085	0	0	8.70185	0	1	0	0	0	0	0	0	0	8.27487	0	8.70185	0	0
2014	北京万古汇力科技有限公司	0	2.94444	10.955	0.427638	0.0371768	9.89707	0	0	0	0	0	8.27487	0	0	0	0	0	0	0	0	0	8.27487	0	8.27487	0	0
2015	北京万古汇力科技有限公司	0	2.94444	6.76734	0.526498	-0.0138249	9.63082	1.09861	0	0	0	0	8.27487	0	0	0	0	0	0	0	0	0	9.3616	0	8.27487	0	0
2016	北京万古汇力科技有限公司	0	2.94444	11.6099	0.0294054	0.0604262	10.988	3.29584	0	0	0	0	9.3616	0	0	0	0	0	0	0	0	0	9.83312	0	9.3616	0	0
2017	北京万古汇力科技有限公司	0	2.56495	11.9925	0.761211	0.104754	12.4833	3.04452	0	0	0	0	9.83312	0	0	0	0	0	0	0	0	0	0	0	9.83312	0	0
2018	北京万古汇力科技有限公司	0	2.56495	12.4251	0.759579	0.114025	12.6939	3.04452	8.19229	0	0	0	0	1	0	0	0	0	0	0	0				0	0	0
2013	北京万向新元工程技术有限公司	0	2.48491	9.73625	0.351557	0.0030144	8.4375	0	0	0	1.38629	0	7.17242	0	0	1	0	0	0	0	6.82378	0	7.67369	0.693147	7.17242	0	0
2014	北京万向新元工程技术有限公司	0	2.48491	10.7188	0.591641	0.197597	10.3723	0	0	6.79571	0	0.693147	7.67369	0	1	0	0	0	0	0	0	0	8.07962	1.60944	7.67369	2.07944	0
2015	北京万向新元工程技术有限公司	0	2.48491	6.76734	0.526498	-0.0138249	10.7597	1.09861	0	8.63141	0	1.60944	8.07962	0	1	0	0	0	0	0	0	0	7.93093	0	8.07962	2.83321	0
2016	北京万向新元工程技术有限公司	0	2.48491	10.339	0.304716	-0.10251	8.81314	3.04452	0	0	0	0	7.93093	0	0	0	0	0	0	0	0	0	10.8552	5.17615	7.93093	0	0
2017	北京万向新元工程技术有限公司	0	2.56495	13.4599	0.303534	0.104303	12.7231	4.97673	0	9.94141	0	5.17615	10.8552	0	1	0	0	0	0	0	0	0	0	0	10.8552	3.97029	0
2018	北京万向新元工程技术有限公司	0	1.94591	9.30283	2.11433	-1.06783	10.2386	4.93447	7.78364	0	0	0	0	1	0	0	0	0	0	0	0				0	0	0
2013	北京万向新元科技股份有限公司	0	2.77259	12.0131	0.452886	0.0886307	10.6146	0	0	7.1325	0	2.70805	7.85787	0	1	0	0	0	0	0	0	9.97709	9.10487	1.38629	7.85787	3.33221	0
2014	北京万向新元科技股份有限公司	0	2.77259	12.5901	0.390898	0.11157	11.9977	0	0	8.20303	0	1.38629	9.10487	0	1	0	0	0	0	0	9.97709	0	9.07704	1.38629	9.10487	2.70805	0
2015	北京万向新元科技股份有限公司	0	2.77259	6.76734	0.526498	-0.0138249	12.0597	1.09861	0	9.03086	0	1.38629	9.07704	0	1	0	0	0	0	0	0	9.84318	9.1772	2.77259	9.07704	2.70805	0
2016	北京万向新元科技股份有限公司	0	2.77259	13.2257	0.332561	0.0455802	12.2766	4.31749	0	8.04655	0	2.77259	9.1772	0	1	0	0	0	0	0	9.84318	10.0888	9.18266	1.38629	9.1772	3.3673	0
2017	北京万向新元科技股份有限公司	0	2.89037	13.2278	0.313646	0.0299977	12.0839	4.30406	0	7.78156	0	1.38629	9.18266	0	1	0	0	0	0	0	10.0888	10.3646	0	3.21888	9.18266	2.70805	0
2018	北京万向新元科技股份有限公司	0	2.89037	14.152	0.193905	0.0161279	12.3111	4.46591	0	7.53796	0	3.21888	0	0	1	0	0	0	0	0	10.3646				0	3.49651	0
2013	北京万域美澜科技有限公司	0	2.48491	9.03896	0.524454	-0.493827	5.1299	0	0	0	0	0	6.76389	0	0	0	0	0	0	0	0	0	5.01728	0	6.76389	0	0
2014	北京万域美澜科技有限公司	0	2.3979	6.58893	0.151125	0.0192926	6.49375	0	0	0	0	0	5.01728	0	0	0	0	0	0	0	0	0	4.79579	0	5.01728	0	0
2015	北京万域美澜科技有限公司	0	2.3979	6.76734	0.526498	-0.0138249	6.2106	1.09861	0	0	0	0	4.79579	0	0	0	0	0	0	0	0	0	4.94876	0	4.79579	0	0
2016	北京万域美澜科技有限公司	0	2.3979	6.58893	0.106109	0.0273312	6.01372	1.38629	0	0	0	0	4.94876	0	0	0	0	0	0	0	0	0	4.79579	0	4.94876	0	0
2017	北京万域美澜科技有限公司	0	2.56495	6.58893	0.190909	0.0136364	6.04737	1.38629	0	0	0	0	4.79579	0	0	0	0	0	0	0	0	0	0	0	4.79579	0	0
2018	北京万域美澜科技有限公司	0	2.56495	6.58893	0.0092265	0.0250896	5.99645	0.693147	3.43399	1.94591	0	0	0	1	1	0	5.1985	0	0	0	0				0	0	0
2013	北京万家安全系统有限公司	0	3.13549	11.1155	0.177544	0.0084219	9.7324	0	0	0	0	0	7.69758	0	0	0	0	0	0	0	0	0	8.05706	0	7.69758	0	0
2014	北京万家安全系统有限公司	0	3.13549	11.0901	0.274337	-0.118013	10.1546	0	0	0	0	0	8.05706	0	0	0	0	0	0	0	0	0	7.43071	0	8.05706	0	0
2015	北京万家安全系统有限公司	0	3.13549	6.76734	0.526498	-0.0138249	10.3226	1.09861	0	0	0	0	7.43071	0	0	0	0	0	0	0	0	0	7.74544	0	7.43071	0	0
2016	北京万家安全系统有限公司	0	3.13549	11.3133	0.326789	0.0744322	11.1881	2.63906	0	0	0	0	7.74544	0	0	0	0	0	0	0	0	0	8.26075	0	7.74544	0	0
2017	北京万家安全系统有限公司	0	3.21888	11.4032	0.378644	0.0060265	11.189	3.29584	0	0	0	0	8.26075	0	0	0	0	0	0	0	0	0	0	0	8.26075	0	0
2018	北京万家安全系统有限公司	0	3.21888	11.4055	0.310606	0.0759536	11.4076	3.80666	0	0	0	0	0	0	0	0	0	0	0	0	0				0	0	0
2013	北京万户网络技术有限公司	0	2.83321	8.9661	0.59691	-0.0755873	7.49942	0	0	0	0	0	7.77444	0	0	0	0	0	0	0	0	0	7.91498	0	7.77444	0	0
2014	北京万户网络技术有限公司	0	2.77259	11.1163	0.167113	0.0452572	9.82688	0	0	7.18766	0	0	7.91498	0	1	0	0	0	0	0	0	0	7.73674	0	7.91498	0	0
2015	北京万户网络技术有限公司	0	2.77259	6.76734	0.526498	-0.0138249	10.2202	1.09861	0	7.60788	0	0	7.73674	0	1	0	0	0	0	0	0	0	7.1107	0	7.73674	0	0
2016	北京万户网络技术有限公司	0	2.77259	11.8969	0.25579	0.261157	11.1697	3.33221	0	8.99032	0	0	7.1107	0	1	0	0	0	0	0	0	0	9.57713	0	7.1107	0	0
2017	北京万户网络技术有限公司	0	2.89037	13.297	0.282488	0.192672	12.419	5.16479	0	10.2349	0	0	9.57713	0	1	0	0	0	0	0	0	0	0	0	9.57713	0	0
2018	北京万户网络技术有限公司	0	2.89037	13.3444	0.114507	0.457093	12.6968	6.6053	0	10.2671	0	0	0	0	1	0	0	0	0	0	0				0	0	0
2013	北京万方数据股份有限公司	0	3.2581	12.8032	0.30357	0.111761	12.331	0	9.4747	10.2274	2.07944	0	9.07567	1	1	1	19.702	12.1733	8.50936	13.3251	0	0	7.20786	0	9.07567	0	0
2014	北京万方数据股份有限公司	0	3.2581	12.9401	0.337597	0.113894	12.4344	0	8.83754	10.1144	0	0	7.20786	1	1	0	18.9517	0	0	0	0	0	7.84031	0	7.20786	0	0
2015	北京万方数据股份有限公司	0	3.2581	6.76734	0.526498	-0.0138249	12.5308	1.09861	8.81522	10.245	0	0	7.84031	1	1	0	19.0601	0	0	0	0	0	12.334	0	7.84031	0	7.95261
2016	北京万方数据股份有限公司	0	3.2581	13.8013	0.360827	0.111892	13.2463	5.45532	8.77447	10.8752	0	0	12.334	1	1	0	19.6495	0	0	0	0	0	13.0615	1.79176	12.334	0	0
2017	北京万方数据股份有限公司	0	3.33221	14.604	0.187075	0.165079	14.221	7.27309	10.1245	11.8664	0	1.79176	13.0615	1	1	0	20.2158	0	0	0	0	0	0	2.77259	13.0615	2.94444	0
2018	北京万方数据股份有限公司	0	3.33221	14.604	0.154336	0.108245	14.221	7.03966	8.94194	11.7977	0	2.77259	0	1	1	0	20.2158	0	0	0	0				0	3.3673	0
2013	北京万桥兴业机械有限公司	0	2.77259	6.71901	0.951632	-0.0012092	10.1756	0	0	6.21661	0	0	6.2653	0	1	0	0	0	0	0	0	0	8.75495	1.60944	6.2653	0	0
2014	北京万桥兴业机械有限公司	1	2.70805	12.8621	0.802493	0.0055031	11.3039	0	0	5.36129	0	1.60944	8.75495	0	1	0	0	0	0	0	0	0	9.08863	1.79176	8.75495	2.83321	0
2015	北京万桥兴业机械有限公司	1	2.70805	6.76734	0.526498	-0.0138249	11.6671	1.09861	0	7.19068	0	1.79176	9.08863	0	1	0	0	0	0	0	0	7.74019	8.46632	0.693147	9.08863	2.94444	0
2016	北京万桥兴业机械有限公司	1	2.70805	12.8151	0.773638	0.017722	11.1688	3.13549	0	6.48158	0	0.693147	8.46632	0	1	0	0	0	0	0	7.74019	6.81614	8.44634	0	8.46632	2.07944	5.62762
2017	北京万桥兴业机械有限公司	1	2.83321	12.7856	0.758805	0.0095371	11.2874	3.17805	0	5.83481	0	0	8.44634	0	1	0	0	0	0	0	6.81614	7.81197	0	0.693147	8.44634	0	0
2018	北京万桥兴业机械有限公司	1	2.83321	12.7344	0.744008	0.0034521	11.046	2.56495	0	6.51915	0	0.693147	0	0	1	0	0	0	0	0	7.81197				0	2.07944	0
2013	北京万水净水剂有限公司	0	3.3673	10.3336	0.483413	0.078997	10.2332	0	0	0	0	0	7.44717	0	0	1	0	0	0	0	7.91869	0	7.64922	0	7.44717	0	8.96584
2014	北京万水净水剂有限公司	0	3.3673	10.4528	0.434906	0.116621	10.2894	0	0	4.82028	0	0	7.64922	0	1	0	0	0	0	0	0	0	7.60589	0	7.64922	0	0
2015	北京万水净水剂有限公司	0	3.3673	6.76734	0.526498	-0.0138249	10.4186	1.09861	0	0	0	0	7.60589	0	0	0	0	0	0	0	0	0	7.52994	0.693147	7.60589	0	0
2016	北京万水净水剂有限公司	0	3.3673	10.7265	0.318199	0.140909	10.4063	2.19722	0	0	0	0.693147	7.52994	0	0	0	0	0	0	0	0	0	7.87284	0	7.52994	2.07944	0
2017	北京万水净水剂有限公司	0	3.43399	10.8005	0.208005	0.184619	10.6843	1.94591	0	7.30519	0	0	7.87284	0	1	0	0	0	0	0	0	0	0	0	7.87284	0	0
2018	北京万水净水剂有限公司	0	3.43399	10.9691	0.140135	0.20656	10.725	2.48491	0	7.09008	0	0	0	0	1	0	0	0	0	0	0				0	0	0
2013	北京万泰生物药业股份有限公司	1	3.33221	13.1497	0.266327	0.227397	12.8687	0	8.15076	9.36615	0	2.19722	10.5498	1	1	0	17.5165	0	0	0	0	10.156	10.4091	0.693147	10.5498	3.13549	0
2014	北京万泰生物药业股份有限公司	1	3.33221	13.4638	0.2243	0.148036	13.0088	0	9.23014	9.44336	0	0.693147	10.4091	1	1	0	18.6733	0	0	0	10.156	0	11.0274	2.19722	10.4091	2.07944	0
2015	北京万泰生物药业股份有限公司	1	3.33221	6.76734	0.526498	-0.0138249	13.1449	1.09861	8.46337	9.74824	0	2.19722	11.0274	1	1	0	18.2113	0	0	0	0	10.9335	11.09	1.09861	11.0274	3.13549	0
2016	北京万泰生物药业股份有限公司	1	3.33221	13.9108	0.301102	0.172358	13.3772	4.96284	8.1608	9.69966	0	1.09861	11.09	1	1	0	17.8601	0	0	0	10.9335	11.0018	11.242	1.09861	11.09	2.48491	9.98211
2017	北京万泰生物药业股份有限公司	1	3.4012	14.152	0.246639	0.239231	13.4487	4.91265	0	9.60015	0	1.09861	11.242	0	1	0	0	0	0	0	11.0018	10.9592	9.35747	1.60944	11.242	2.48491	9.3501
2018	北京万泰生物药业股份有限公司	1	3.4012	14.4033	0.191668	0.144802	13.4036	4.70048	6.88346	10.1738	0	1.60944	9.35747	1	1	0	17.0562	0	0	0	10.9592				9.35747	2.83321	8.54052
2013	北京万特尔生物制药有限公司	0	2.89037	11.5871	0.668969	0.0625476	10.7325	0	0	6.84055	0	0	10.1854	0	1	0	0	0	0	0	0	0	6.94698	0	10.1854	0	0
2014	北京万特尔生物制药有限公司	0	2.83321	10.7893	0.724272	0.0673238	9.99993	0	0	5.99396	0	0	6.94698	0	1	0	0	0	0	0	0	0	7.32317	0	6.94698	0	9.201
2015	北京万特尔生物制药有限公司	0	2.83321	6.76734	0.526498	-0.0138249	9.77247	1.09861	0	6.2804	0	0	7.32317	0	1	0	0	0	0	0	0	0	7.64779	0	7.32317	0	8.60575
2016	北京万特尔生物制药有限公司	0	2.83321	10.5823	0.348313	-0.117043	9.77838	2.30259	0	0	0	0	7.64779	0	0	0	0	0	0	0	0	0	7.2233	0	7.64779	0	8.93036
2017	北京万特尔生物制药有限公司	0	2.94444	10.6103	0.182865	0.192237	10.859	2.30259	0	5.96871	0	0	7.2233	0	1	0	0	0	0	0	0	0	0	0	7.2233	0	8.57168
2018	北京万特尔生物制药有限公司	0	2.94444	10.7225	0.0891456	0.208513	11.1032	1.79176	3.63759	7.00033	0	0	0	1	1	0	10.6104	0	0	0	0				0	0	7.86365
2013	北京万特福医疗器械有限公司	0	2.83321	9.18615	1.41393	-0.145492	8.57942	0	0	0	1.38629	0	5.9428	0	0	1	0	0	0	0	6.6434	8.62621	8.52218	0	5.9428	0	0
2014	北京万特福医疗器械有限公司	0	2.77259	11.7812	0.0226805	0.132826	10.5859	0	0	7.46049	0	0	8.52218	0	1	0	0	0	0	0	8.62621	0	8.36077	0	8.52218	0	0
2015	北京万特福医疗器械有限公司	0	2.77259	6.76734	0.526498	-0.0138249	10.5387	1.09861	0	7.2717	0	0	8.36077	0	1	0	0	0	0	0	0	8.59257	8.06086	0	8.36077	0	0
2016	北京万特福医疗器械有限公司	0	2.77259	11.972	0.0159175	0.111505	10.549	1.79176	0	7.50549	0	0	8.06086	0	1	0	0	0	0	0	8.59257	8.70926	8.04751	0.693147	8.06086	0	0
2017	北京万特福医疗器械有限公司	0	2.89037	11.8633	0.203501	0.143836	10.6825	1.79176	0	7.62218	0	0.693147	8.04751	0	1	0	0	0	0	0	8.70926	8.85223	0	0	8.04751	2.07944	0
2018	北京万特福医疗器械有限公司	0	2.89037	11.9088	0.105296	0.158321	10.8386	2.07944	0	7.76345	0	0	0	0	1	0	0	0	0	0	8.85223				0	0	5.99396
2013	北京万生药业有限责任公司	0	2.3979	9.40426	0.221023	0.260153	9.43156	0	0	6.07764	2.89037	2.07944	7.19218	0	1	1	0	8.90869	0	0	0	9.53453	10.8049	2.19722	7.19218	3.09104	7.63143
2014	北京万生药业有限责任公司	0	2.99573	12.8485	0.511324	-0.0600227	12.8847	0	0	7.60688	0	2.19722	10.8049	0	1	0	0	0	0	0	9.53453	0	10.9505	2.07944	10.8049	3.13549	7.50108
2015	北京万生药业有限责任公司	0	2.99573	6.76734	0.526498	-0.0138249	13.1056	1.09861	0	8.26359	0	2.07944	10.9505	0	1	0	0	0	0	0	0	10.397	10.7764	1.79176	10.9505	3.09104	8.01467
2016	北京万生药业有限责任公司	0	2.99573	13.2317	0.568903	0.13767	13.2704	4.62497	0	8.63248	0	1.79176	10.7764	0	1	0	0	0	0	0	10.397	9.3362	10.8003	1.94591	10.7764	2.94444	9.84618
2017	北京万生药业有限责任公司	0	3.09104	13.6257	0.603266	0.202805	13.619	4.74493	0	9.30774	0	1.94591	10.8003	0	1	0	0	0	0	0	9.3362	11.3101	7.6014	1.79176	10.8003	2.99573	9.24465
2018	北京万生药业有限责任公司	0	3.09104	14.0779	0.44287	0.132418	14.0779	4.96981	8.07714	9.63076	0	1.79176	7.6014	1	1	0	17.7075	0	0	0	11.3101				7.6014	2.94444	0
2013	北京万盛华通科技有限公司	0	2.56495	11.9799	0.681407	0.0017302	11.478	0	0	6.01859	0	1.79176	8.26976	0	1	0	0	0	0	0	0	0	8.1778	0	8.26976	2.94444	0
2014	北京万盛华通科技有限公司	0	2.56495	9.12205	1.10356	-0.0782172	8.84246	0	0	5.33754	0	0	8.1778	0	1	0	0	0	0	0	0	0	7.9047	0	8.1778	0	0
2015	北京万盛华通科技有限公司	0	2.56495	6.76734	0.526498	-0.0138249	9.2956	1.09861	0	6.88857	0	0	7.9047	0	1	0	0	0	0	0	0	7.0382	6.3986	0	7.9047	0	0
2016	北京万盛华通科技有限公司	0	2.56495	10.7777	0.71968	0.0166882	11.357	0	0	0	0	0	6.3986	0	0	0	0	0	0	0	7.0382	8.00296	7.65017	0	6.3986	0	0
2017	北京万盛华通科技有限公司	0	2.70805	12.3814	0.817502	0.0145515	12.5728	4.11087	0	0	0	0	7.65017	0	0	0	0	0	0	0	8.00296	0	0	0	7.65017	0	0
2018	北京万盛华通科技有限公司	0	2.70805	12.586	0.818741	0.204937	12.7916	3.89182	0	0	0	0	0	0	0	0	0	0	0	0	0				0	0	0
2013	北京万辉双鹤药业有限责任公司	0	2.77259	12.5671	0.288462	0.152685	12.2388	0	0	7.90765	0	0	9.48767	0	1	0	0	0	0	0	0	0	9.45603	0	9.48767	0	4.79579
2014	北京万辉双鹤药业有限责任公司	0	2.77259	12.2761	0.265534	0.146142	12.0804	0	6.6995	8.0507	0	0	9.45603	1	1	0	14.7486	0	0	0	0	0	9.3658	0	9.45603	0	5.04343
2015	北京万辉双鹤药业有限责任公司	0	2.77259	6.76734	0.526498	-0.0138249	12.1392	1.09861	6.3986	6.81454	0	0	9.3658	1	1	0	13.2104	0	0	0	0	0	9.35574	1.09861	9.3658	0	5.16479
2016	北京万辉双鹤药业有限责任公司	0	2.77259	12.3566	0.181404	0.132423	12.1862	4.11087	6.58064	8.03236	0	1.09861	9.35574	1	1	0	14.6113	0	0	0	0	0	8.77694	1.09861	9.35574	2.48491	5.34233
2017	北京万辉双鹤药业有限责任公司	0	3.8712	12.2031	0.158197	0.0574465	12.073	4.11087	6.55251	7.04403	0	1.09861	8.77694	1	1	0	13.5942	0	0	0	0	0	5.70711	2.77259	8.77694	2.48491	8.35726
2018	北京万辉双鹤药业有限责任公司	0	3.8712	12.3101	0.0835988	0.185826	12.2609	4.02535	0	8.32482	0	2.77259	5.70711	0	1	0	0	0	0	0	0				5.70711	3.3673	9.20683
2013	北京万达因生物医学技术有限责任公司	0	2.77259	10.4079	1.20098	-0.200616	8.40983	0	0	0	0	0	5.80212	0	0	0	0	0	0	0	0	0	7.15305	0	5.80212	0	0
2014	北京万达因生物医学技术有限责任公司	0	2.77259	9.35184	0.186648	0.0016494	8.30968	0	0	0	0	0	7.15305	0	0	0	0	0	0	0	0	0	7.45414	0	7.15305	0	0
2015	北京万达因生物医学技术有限责任公司	0	2.77259	6.76734	0.526498	-0.0138249	8.6898	1.09861	0	0	0	0	7.45414	0	0	0	0	0	0	0	0	0	7.1869	0	7.45414	0	0
2016	北京万达因生物医学技术有限责任公司	0	2.77259	9.4783	0.362607	-0.002754	8.30474	2.19722	0	0	0	0	7.1869	0	0	0	0	0	0	0	0	0	6.67708	0	7.1869	0	0
2017	北京万达因生物医学技术有限责任公司	0	2.89037	9.46707	0.365078	-0.0096704	8.16905	2.77259	0	0	0	0	6.67708	0	0	0	0	0	0	0	0	0	0	0	6.67708	0	0
2018	北京万达因生物医学技术有限责任公司	0	2.89037	9.28136	0.394597	-0.155845	7.74975	2.77259	2.94444	0	0	0	0	1	0	0	0	0	0	0	0				0	0	0
2013	北京万邦达环保技术股份有限公司	0	3.04452	14.5574	0.150786	0.055751	13.3351	0	6.55251	9.54617	0	3.33221	9.60952	1	1	0	16.0972	0	0	0	0	0	10.0131	3.04452	9.60952	3.52636	0
2014	北京万邦达环保技术股份有限公司	0	3.04452	14.8451	0.129771	0.027715	12.9637	0	7.7411	9.19645	0	3.04452	10.0131	1	1	0	16.937	0	0	0	0	0	9.60757	3.49651	10.0131	3.43399	7.85593
2015	北京万邦达环保技术股份有限公司	0	3.04452	6.76734	0.526498	-0.0138249	12.474	1.09861	6.3986	8.87487	0	3.49651	9.60757	1	1	0	15.2717	0	0	0	0	0	9.63142	2.07944	9.60757	3.58352	7.2428
2016	北京万邦达环保技术股份有限公司	0	3.04452	15.5203	0.132197	0.0073607	12.1214	2.07944	7.82445	8.673	0	2.07944	9.63142	1	1	0	16.4969	0	0	0	0	0	10.4747	2.19722	9.63142	3.09104	7.03615
2017	北京万邦达环保技术股份有限公司	0	3.13549	15.5905	0.186441	0.0225715	13.6991	2.94444	6.23441	0	0	2.19722	10.4747	1	0	0	0	0	0	0	0	0	0	2.94444	10.4747	3.13549	4.27667
2018	北京万邦达环保技术股份有限公司	0	3.13549	15.5905	0.144066	0.0259276	12.5385	2.94444	0	9.23902	0	2.94444	0	0	1	0	0	0	0	0	0				0	3.4012	4.07754
2013	北京万里开源软件有限公司	0	2.89037	11.6259	0.740932	0.036253	11.7387	0	7.11802	6.1181	0	0.693147	9.08636	1	1	0	13.2331	0	0	0	0	0	8.30524	0	9.08636	2.07944	0
2014	北京万里开源软件有限公司	0	2.94444	11.3021	0.684324	-0.0268682	7.93236	0	0	5.55683	0	0	8.30524	0	1	0	0	0	0	0	0	0	8.42332	0	8.30524	0	0
2015	北京万里开源软件有限公司	0	2.94444	6.76734	0.526498	-0.0138249	9.33424	1.09861	0	5.83481	0	0	8.42332	0	1	0	0	0	0	0	0	0	9.23649	0	8.42332	0	0
2016	北京万里开源软件有限公司	0	2.94444	11.4205	0.173449	0.0616404	10.2981	2.70805	0	7.21156	0	0	9.23649	0	1	0	0	0	0	0	0	0	10.2678	0	9.23649	0	0
2017	北京万里开源软件有限公司	0	3.04452	12.2902	0.187478	-0.0535062	10.7181	4.26268	0	8.03948	0	0	10.2678	0	1	0	0	0	0	0	0	0	0	0	10.2678	0	0
2018	北京万里开源软件有限公司	0	3.04452	12.0927	0.319052	0.0350022	11.1209	4.11087	0	3.2581	0	0	0	0	1	0	0	0	0	0	0				0	0	0
2013	北京万集科技股份有限公司	1	3.21888	13.9108	0.395913	0.150882	12.6257	0	6.90876	10.117	5.73334	3.29584	10.2136	1	1	1	17.0247	14.025	8.50936	13.3251	11.1645	11.7816	10.1902	3.63759	10.2136	3.52636	8.41094
2014	北京万集科技股份有限公司	1	3.21888	13.9978	0.460218	0.057255	12.6714	0	6.82111	9.83306	6.44095	3.63759	10.1902	1	1	1	16.653	14.025	8.50936	13.3251	11.7816	0	10.3477	4.33073	10.1902	3.61092	0
2015	北京万集科技股份有限公司	1	3.21888	6.76734	0.526498	-0.0138249	13.1318	1.09861	0	10.3714	0	4.33073	10.3477	0	1	0	0	0	0	0	0	13.3511	11.1963	4.89784	10.3477	3.78419	0
2016	北京万集科技股份有限公司	1	3.21888	14.604	0.316618	0.0774582	13.9978	5.16479	0	11.25	0	4.89784	11.1963	0	1	0	0	0	0	0	13.3511	13.0818	11.8189	5.17615	11.1963	3.91202	0
2017	北京万集科技股份有限公司	1	3.29584	14.6484	0.297607	0.0271157	13.9978	5.88888	0	10.8835	0	5.17615	11.8189	0	1	0	0	0	0	0	13.0818	13.6136	0	5.17615	11.8189	3.97029	0
2018	北京万集科技股份有限公司	1	3.29584	14.8088	0.407407	-0.0031926	14.0779	6.04263	7.75662	10.9187	0	5.17615	0	1	1	0	18.6749	0	0	0	13.6136				0	3.97029	0
2013	北京三一电机系统有限责任公司	0	2.07944	11.1767	0.951471	0.036995	12.3463	0	0	0	3.46574	0.693147	8.79573	0	0	1	0	0	0	0	9.2976	9.247	8.48467	0.693147	8.79573	2.07944	0
2014	北京三一电机系统有限责任公司	0	2.07944	11.1562	0.815855	0.134616	11.3557	0	0	0	1.09861	0.693147	8.48467	0	0	1	0	0	0	0	9.247	9.55551	8.48364	0.693147	8.48467	2.07944	0
2015	北京三一电机系统有限责任公司	0	2.07944	11.2547	0.588317	0.244799	11.6968	3.71357	0	0	0	0.693147	8.48364	0	0	0	0	0	0	0	9.55551	8.57587	8.6771	1.09861	8.48364	2.07944	0
2016	北京三一电机系统有限责任公司	0	2.07944	11.3892	0.713752	-0.0735933	10.5779	3.80666	0	0	0	1.09861	8.6771	0	0	0	0	0	0	0	8.57587	9.20058	8.66682	0	8.6771	2.48491	0
2017	北京三一电机系统有限责任公司	0	2.30259	11.5136	0.707351	0.0398753	11.2527	2.94444	0	0	0	0	8.66682	0	0	0	0	0	0	0	9.20058	0	0	0	8.66682	0	0
2018	北京三一电机系统有限责任公司	0	1.94591	8.96393	0.461932	-0.0293026	5.1299	0	0	0	0	0	0	0	0	0	0	0	0	0	0				0	0	0
2013	北京三保全科技有限公司	0	2.48491	7.36328	0.51269	-0.192893	5.57973	0	0	0	0	0	5.62762	0	0	0	0	0	0	0	0	0	5.75257	0	5.62762	0	0
2014	北京三保全科技有限公司	0	2.48491	7.41878	0.787515	-0.247299	5.1299	0	0	0	0	0	5.75257	0	0	0	0	0	0	0	0	0	8.23933	0	5.75257	0	0
2015	北京三保全科技有限公司	0	2.48491	8.67471	0.935748	0.0041012	8.24407	0	0	0	0	0	8.23933	0	0	0	0	0	0	0	0	0	7.36834	0	8.23933	0	0
2016	北京三保全科技有限公司	0	2.48491	7.56476	0.804979	-0.0010373	7.36834	1.79176	0	0	0	0	7.36834	0	0	0	0	0	0	0	0	0	7.92985	0	7.36834	0	0
2017	北京三保全科技有限公司	0	2.63906	9.00565	0.598674	0.263623	8.5037	0	0	0	0	0	7.92985	0	0	0	0	0	0	0	0	0	0	0	7.92985	0	0
2018	北京三保全科技有限公司	0	2.63906	9.64737	0.787984	0.0003876	8.58989	1.94591	0	0	0	0	0	0	0	0	0	0	0	0	0				0	0	0
2013	北京三信时代信息公司	0	3.21888	10.7479	0.561893	0.0036534	10.6101	0	0	3.13549	0	0	7.06561	0	1	0	0	0	0	0	0	0	7.06561	1.38629	7.06561	0	0
2014	北京三信时代信息公司	0	3.21888	11.0199	0.408357	0.250221	11.3554	0	0	0	0	1.38629	7.06561	0	0	0	0	0	0	0	0	0	7.66716	1.38629	7.06561	2.70805	5.52146
2015	北京三信时代信息公司	0	3.21888	11.3757	0.409438	0.168529	11.4594	3.55535	0	0	0	1.38629	7.66716	0	0	0	0	0	0	0	0	0	8.87557	0	7.66716	2.70805	8.04238
2016	北京三信时代信息公司	0	3.21888	11.4977	0.362237	0.126716	11.6482	3.17805	0	7.04316	0	0	8.87557	0	1	0	0	0	0	0	0	0	9.54087	0	8.87557	0	0
2017	北京三信时代信息公司	0	3.29584	11.6443	0.286468	0.191663	11.9471	4.48864	0	7.68937	0	0	9.54087	0	1	0	0	0	0	0	0	0	0	0	9.54087	0	0
2018	北京三信时代信息公司	0	3.29584	11.6229	0.171254	0.117699	11.2707	4.11087	0	0	0	0	0	0	0	0	0	0	0	0	0				0	0	4.96284
2013	北京三元基因工程有限公司	0	3.29584	12.1886	0.222362	0.0764272	11.5148	0	0	7.45703	0	2.3979	8.96623	0	1	0	0	0	0	0	0	0	8.7045	1.38629	8.96623	3.21888	0
2014	北京三元基因工程有限公司	1	3.29584	12.4346	0.301437	0.0710736	11.5613	0	0	7.63675	0	1.38629	8.7045	0	1	0	0	0	0	0	0	0	8.52357	1.38629	8.7045	2.70805	0
2015	北京三元基因工程有限公司	1	3.29584	12.4442	0.263819	0.0429223	11.6761	3.7612	0	7.0193	0	1.38629	8.52357	0	1	0	0	0	0	0	0	0	8.95454	2.07944	8.52357	2.70805	0
2016	北京三元基因工程有限公司	1	3.29584	12.5588	0.260493	0.0975381	12.0592	3.82864	0	8.07931	0	2.07944	8.95454	0	1	0	0	0	0	0	0	11.1363	9.63233	1.09861	8.95454	3.09104	0
2017	北京三元基因工程有限公司	0	2.99573	12.224	0.129689	0.0771369	12.8664	4.62497	0	7.3601	0	1.09861	9.63233	0	1	0	0	0	0	0	11.1363	10.9823	0	1.09861	9.63233	2.48491	0
2018	北京三元基因工程有限公司	0	2.99573	12.244	0.106447	0.0470907	12.7961	4.78749	0	10.5519	0	1.09861	0	0	1	0	0	0	0	0	10.9823				0	2.48491	0
2013	北京三元禾丰牧业有限公司	0	2.89037	11.7884	0.212325	0.144785	13.1255	0	0	7.55381	0	0	9.62648	0	1	0	0	0	0	0	11.5653	11.876	9.92549	0	9.62648	0	8.55082
2014	北京三元禾丰牧业有限公司	0	2.89037	12.0094	0.195938	0.203211	13.2924	0	0	8.11373	0	0	9.92549	0	1	0	0	0	0	0	11.876	11.3354	9.68757	0	9.92549	0	0
2015	北京三元禾丰牧业有限公司	0	2.89037	12.0686	0.108993	0.156832	12.9907	4.51086	0	7.91389	0	0	9.68757	0	1	0	0	0	0	0	11.3354	11.0632	9.65989	1.09861	9.68757	0	0
2016	北京三元禾丰牧业有限公司	0	2.89037	12.1655	0.146555	0.0527119	12.8186	4.52179	0	6.92067	0	1.09861	9.65989	0	1	0	0	0	0	0	11.0632	11.1363	9.63233	1.09861	9.65989	2.48491	0
2017	北京三元禾丰牧业有限公司	0	2.99573	12.224	0.129689	0.0771369	12.8664	4.62497	0	7.3601	0	1.09861	9.63233	0	1	0	0	0	0	0	11.1363	10.9823	0	1.09861	9.63233	2.48491	0
2018	北京三元禾丰牧业有限公司	0	2.99573	12.244	0.106447	0.0470907	12.7961	4.78749	0	10.5519	0	1.09861	0	0	1	0	0	0	0	0	10.9823				0	2.48491	0
2013	北京三元食品股份有限公司	1	3.09104	12.1886	0.222362	0.0764272	14.771	0	8.86729	0	0	1.94591	11.982	1	0	0	0	0	0	0	0	0	12.1692	1.60944	11.982	2.99573	0
2014	北京三元食品股份有限公司	1	3.09104	12.4346	0.301437	0.0710736	14.9141	0	9.17212	0	0	1.60944	12.1692	1	0	0	0	0	0	0	0	0	12.0886	2.19722	12.1692	2.83321	9.08964
2015	北京三元食品股份有限公司	1	3.09104	12.4442	0.263819	0.0429223	14.9469	3.7612	9.1938	0	0	2.19722	12.0886	1	0	0	0	0	0	0	0	5.29491	7.67322	1.94591	12.0886	3.13549	8.89453
2016	北京三元食品股份有限公司	1	3.09104	9.46475	0.132677	-0.212236	6.91771	5.60947	9.22955	3.43399	0	1.94591	7.67322	1	1	0	12.6307	0	0	0	5.29491	2.28839	9.64491	0	7.67322	2.99573	9.03193
2017	北京三元食品股份有限公司	1	3.3673	12.6196	0.23421	0.167309	12.4074	3.68888	0	8.65539	0	0	9.64491	0	1	0	0	0	0	0	2.28839	0	0	1.09861	9.64491	0	0
2018	北京三元食品股份有限公司	1	3.3673	12.7629	0.171211	0.191334	12.6145	4.04305	3.21888	8.87905	0	1.09861	0	1	1	0	12.057	0	0	0	0				0	2.48491	0
2013	北京三兴汽车有限公司	1	3.8712	13.2603	0.505605	0.328138	13.5545	0	6.41673	0	1.38629	4.00733	10.4009	1	0	1	0	0	7.51426	0	8.41652	8.55952	10.22	3.80666	10.4009	3.71357	8.21365
2014	北京三兴汽车有限公司	1	3.8712	13.1827	0.391981	0.0628374	13.0131	0	6.32256	0	0	3.80666	10.22	1	0	0	0	0	0	0	8.55952	8.59313	10.3723	3.52636	10.22	3.66356	8.1608
2015	北京三兴汽车有限公司	1	3.8712	13.4988	0.511761	0.0696667	13.5964	4.65396	7.17089	0	0	3.52636	10.3723	1	0	0	0	0	0	0	8.59313	9.07215	10.1853	3.8712	10.3723	3.58352	0
2016	北京三兴汽车有限公司	1	3.8712	13.2888	0.336082	0.0847847	12.409	4.7185	0	0	0	3.8712	10.1853	0	0	0	0	0	0	0	9.07215	9.19479	10.0396	3.89182	10.1853	3.68888	0
2017	北京三兴汽车有限公司	1	3.71357	13.2931	0.33357	0.0060565	12.2062	4.38203	5.88888	0	0	3.89182	10.0396	1	0	0	0	0	0	0	9.19479	10.1553	8.34308	3.82864	10.0396	3.68888	0
2018	北京三兴汽车有限公司	1	3.71357	13.3399	0.362488	0.0042396	12.3217	3.52636	0	0	0	3.82864	8.34308	0	0	0	0	0	0	0	10.1553				8.34308	3.66356	3.93183
2013	北京三博中自科技有限公司	0	2.89037	12.9851	0.0106063	-0.244149	9.99597	0	0	0	0	3.13549	9.64653	0	0	1	0	0	0	0	7.84604	0	9.08636	0.693147	9.64653	3.46574	6.18208
2014	北京三博中自科技有限公司	0	2.89037	11.6259	0.740932	0.036253	11.7387	0	7.11802	6.1181	0	0.693147	9.08636	1	1	0	13.2331	0	0	0	0	9.33314	8.79027	1.09861	9.08636	2.07944	0
2015	北京三博中自科技有限公司	0	2.89037	11.7865	0.761007	0.0219825	11.4105	3.43399	5.71703	6.34212	0	1.09861	8.79027	1	1	0	12.0541	0	0	0	9.33314	9.14477	8.90354	0	8.79027	2.48491	0
2016	北京三博中自科技有限公司	1	2.89037	11.6552	0.716994	0.0125516	11.3623	3.61092	5.79606	5.0814	0	0	8.90354	1	1	0	10.8682	0	0	0	9.14477	6.96385	8.48177	0.693147	8.90354	0	0
2017	北京三博中自科技有限公司	0	2.99573	11.5802	0.690573	0.0044316	10.7013	3.3673	3.73767	4.26268	0	0.693147	8.48177	1	1	0	7.96242	0	0	0	6.96385	8.49755	0	0	8.48177	2.07944	0
2018	北京三博中自科技有限公司	0	2.99573	11.6363	0.720899	-0.0131441	10.5697	2.70805	0	3.17805	0	0	0	0	1	0	0	0	0	0	8.49755				0	0	0
2013	北京三吉利新材料有限公司	0	2.99573	11.7451	0.356061	0.0838183	7.65255	0	0	1.09861	0	0	4.39445	0	1	0	0	0	0	0	0	0	8.2918	0	4.39445	0	0
2014	北京三吉利新材料有限公司	0	2.89037	12.5807	0.367244	0.0854444	13.4941	0	0	0	0	0	8.2918	0	0	0	0	0	0	0	0	10.9985	8.77863	0	8.2918	0	0
2015	北京三吉利新材料有限公司	0	2.89037	12.6404	0.359415	0.0796141	13.4234	2.3979	0	0	0	0	8.77863	0	0	0	0	0	0	0	10.9985	10.1456	8.02748	0.693147	8.77863	0	0
2016	北京三吉利新材料有限公司	0	2.89037	12.6711	0.366976	0.057718	13.2389	1.09861	0	6.21461	0	0.693147	8.02748	0	1	0	0	0	0	0	10.1456	11.3871	8.20056	0.693147	8.02748	2.07944	0
2017	北京三吉利新材料有限公司	0	2.99573	12.7866	0.404115	0.0661093	13.6569	1.60944	0	0	0	0.693147	8.20056	0	0	0	0	0	0	0	11.3871	11.039	0	1.09861	8.20056	2.07944	0
2018	北京三吉利新材料有限公司	0	2.99573	12.8692	0.433724	0.0479285	13.729	1.38629	0	0	0	1.09861	0	0	0	0	0	0	0	0	11.039				0	2.48491	0
2013	北京三士龙腾电子技术有限责任公司	0	2.83321	10.3588	0.0801091	0.235602	10.2578	0	0	6.6796	0	0.693147	8.38526	0	1	0	0	0	0	0	0	6.68021	5.88053	0	8.38526	2.07944	0
2014	北京三士龙腾电子技术有限责任公司	0	2.77259	10.2806	0.806248	-0.0029149	8.69232	0	0	0	0	0	5.88053	0	0	0	0	0	0	0	6.68021	6.54679	5.71703	0	5.88053	0	0
2015	北京三士龙腾电子技术有限责任公司	0	2.77259	10.3692	0.825115	-0.0022912	8.52853	2.30259	0	0	0	0	5.71703	0	0	0	0	0	0	0	6.54679	6.80843	5.93754	0	5.71703	0	0
2016	北京三士龙腾电子技术有限责任公司	0	2.77259	10.3949	0.831243	-0.0015294	8.9293	2.19722	0	0	0	0	5.93754	0	0	0	0	0	0	0	6.80843	6.19301	5.2832	0	5.93754	0	0
2017	北京三士龙腾电子技术有限责任公司	0	2.89037	10.3203	0.820546	-0.0020104	8.09346	2.19722	0	0	0	0	5.2832	0	0	0	0	0	0	0	6.19301	6.39724	0	0	5.2832	0	0
2018	北京三士龙腾电子技术有限责任公司	0	2.89037	10.283	0.816182	-0.0023948	8.32966	1.60944	0	0	0	0	0	0	0	0	0	0	0	0	6.39724				0	0	0
2013	北京三孚莱石油科技有限公司	0	2.89037	8.03884	1.00161	-0.0174306	8.79558	0	0	0	0	0	7.2724	0	0	0	0	0	0	0	0	0	7.30653	0.693147	7.2724	0	0
2014	北京三孚莱石油科技有限公司	0	2.89037	8.63746	1.00036	0.0005321	8.45212	0	0	3.93183	0	0.693147	7.30653	0	1	0	0	0	0	0	0	0	6.84588	0.693147	7.30653	2.07944	0
2015	北京三孚莱石油科技有限公司	0	2.89037	8.83025	0.471698	0.0157964	7.93164	0	0	0	0	0.693147	6.84588	0	0	0	0	0	0	0	0	0	10.0526	0.693147	6.84588	2.07944	0
2016	北京三孚莱石油科技有限公司	0	2.89037	13.8116	0.23133	0.0783548	13.4647	2.19722	0	8.89494	0	0.693147	10.0526	0	1	0	0	0	0	0	0	6.30349	7.11314	0	10.0526	2.07944	0
2017	北京三孚莱石油科技有限公司	0	2.99573	9.49417	0.235826	-0.0780062	7.90249	1.94591	0	0	0	0	7.11314	0	0	0	0	0	0	0	6.30349	6.87304	0	0	7.11314	0	0
2018	北京三孚莱石油科技有限公司	0	2.99573	9.47209	0.171965	0.0468786	8.69014	1.79176	0	0	0	0	0	0	0	0	0	0	0	0	6.87304				0	0	0
2013	北京三意时代科技股份有限公司	0	2.56495	10.916	0.126794	0.0547866	10.65	0	0	6.97167	0	0	8.90734	0	1	0	0	0	0	0	0	0	7.75405	1.38629	8.90734	0	0
2014	北京三意时代科技股份有限公司	0	2.89037	10.2191	0.164831	0.289621	9.39873	0	0	5.3799	0	1.38629	7.75405	0	1	0	0	0	0	0	0	0	7.87017	0	7.75405	2.70805	0
2015	北京三意时代科技股份有限公司	0	2.89037	10.1854	0.132544	0.0263277	9.07567	4.11087	0	5.09375	2.56495	0	7.87017	0	1	1	0	7.57302	0	0	0	5.50224	7.57456	0	7.87017	0	2.77259
2016	北京三意时代科技股份有限公司	0	2.89037	11.2349	0.565724	-0.0268336	9.98119	3.04452	0	4.91265	1.09861	0	7.57456	0	1	1	0	5.60212	0	0	5.50224	0	8.42002	0	7.57456	0	3.13549
2017	北京三意时代科技股份有限公司	1	2.70805	11.3689	0.516787	0.0084197	10.3087	3.2581	6.32794	5.44242	5.26786	0	8.42002	1	1	1	11.7642	10.7008	8.50936	13.3251	0	0	6.36475	0	8.42002	0	0
2018	北京三意时代科技股份有限公司	1	2.70805	11.3628	0.544294	-0.0243778	10.512	3.2581	0	5.58725	6.46303	0	6.36475	0	1	1	0	12.045	0	0	0				6.36475	0	0
2013	北京三星通信技术研究有限公司	0	2.30259	9.75255	0.612723	0.0629761	9.55393	0	0	4.06044	0	0	6.98564	0	1	0	0	0	0	0	0	0	12.935	5.11799	6.98564	0	10.6485
2014	北京三星通信技术研究有限公司	1	2.94444	13.3486	0.203953	0.18931	13.3311	0	0	10.8133	0	5.11799	12.935	0	1	0	0	0	0	0	0	0	13.0615	4.99043	12.935	3.95124	10.7995
2015	北京三星通信技术研究有限公司	1	2.94444	13.5077	0.190199	0.1593	13.3752	7.38709	3.33221	10.6971	0	4.99043	13.0615	1	1	0	13.9929	0	0	0	0	0	13.0615	5.17615	13.0615	3.93183	10.7995
2016	北京三星通信技术研究有限公司	1	2.94444	13.6679	0.184834	0.147799	14.0779	6.70808	4.51086	11.3985	1.60944	5.17615	13.0615	1	1	1	15.8983	12.7848	5.88888	13.3251	0	0	13.0615	5.17615	13.0615	3.97029	10.3337
2017	北京三星通信技术研究有限公司	1	3.04452	14.9787	0.212809	0.149518	15.3416	7.38709	8.82276	12.6971	8.82276	5.17615	13.0615	1	1	1	20.2158	14.025	8.50936	13.3251	0	0	8.67642	5.17615	13.0615	3.97029	10.7995
2018	北京三星通信技术研究有限公司	1	3.04452	15.0965	0.177282	0.146672	15.3841	7.38709	10.1245	12.736	0	5.17615	8.67642	1	1	0	20.2158	0	0	0	0				8.67642	3.97029	10.7995
2013	北京三未信安科技发展有限公司	0	2.48491	6.90475	2.8262	-0.126506	10.5803	0	0	7.21524	0	0	9.72878	0	1	0	0	0	0	0	0	0	7.88043	0	9.72878	0	0
2014	北京三未信安科技发展有限公司	0	2.3979	11.123	0.402304	0.209157	10.2944	0	6.31173	5.77455	0	0	7.88043	1	1	0	12.0814	0	0	0	0	0	9.11768	0	7.88043	0	0
2015	北京三未信安科技发展有限公司	1	2.3979	11.7358	0.377505	0.156232	10.7275	4.31749	0	6.88449	0	0	9.11768	0	1	0	0	0	0	0	0	0	9.81537	2.3979	9.11768	0	0
2016	北京三未信安科技发展有限公司	0	2.3979	11.965	0.271227	0.188954	11.8128	4.23411	0	9.19024	0	2.3979	9.81537	0	1	0	0	0	0	0	0	0	11.2378	4.11087	9.81537	3.21888	0
2017	北京三未信安科技发展有限公司	0	2.56495	13.5536	0.272653	0.138459	13.1919	5.01728	0	10.1096	0	4.11087	11.2378	0	1	0	0	0	0	0	0	0	0	3.89182	11.2378	3.73767	0
2018	北京三未信安科技发展有限公司	0	2.56495	13.6731	0.249125	0.148646	13.3793	6.02828	0	10.2703	0	3.89182	0	0	1	0	0	0	0	0	0				0	3.68888	0
2013	北京三正科技有限公司	0	2.48491	10.8412	0.565309	0.0212999	10.0368	0	0	6.86589	0	0	8.87165	0	1	0	0	0	0	0	0	0	8.46632	0	8.87165	0	0
2014	北京三正科技有限公司	1	2.48491	11.4009	0.48056	0.0251219	10.0788	0	0	6.92264	0	0	8.46632	0	1	0	0	0	0	0	0	0	8.62874	0	8.46632	0	0
2015	北京三正科技有限公司	1	2.48491	11.4658	0.282288	0.145002	10.3714	4.76217	0	6.90775	0	0	8.62874	0	1	0	0	0	0	0	0	5.29491	7.67322	0	8.62874	0	0
2016	北京三正科技有限公司	1	2.48491	9.46475	0.132677	-0.212236	6.91771	4.60517	0	3.43399	0	0	7.67322	0	1	0	0	0	0	0	5.29491	0	11.1145	0	7.67322	0	4.94164
2017	北京三正科技有限公司	1	2.63906	12.4852	0.33645	0.0993964	12.309	4.57471	0	8.97954	0	0	11.1145	0	1	0	0	0	0	0	0	0	0	0	11.1145	0	7.09091
2018	北京三正科技有限公司	1	2.63906	12.358	0.386043	-0.16238	12.1801	5.68698	5.62402	9.54888	0	0	0	1	1	0	15.1692	0	0	0	0				0	0	10.1451
2013	北京三盈联合石油技术有限公司	0	2.63906	9.96397	0.0337005	-0.0064953	7.78156	0	0	0	1.94591	1.79176	6.98749	0	0	1	0	0	0	0	5.70493	10.3766	9.13303	2.56495	6.98749	2.94444	0
2014	北京三盈联合石油技术有限公司	0	2.63906	12.7765	0.853248	0.0149259	12.4436	0	0	6.12905	0	2.56495	9.13303	0	1	0	0	0	0	0	10.3766	10.4838	9.15905	2.30259	9.13303	3.29584	0
2015	北京三盈联合石油技术有限公司	0	2.63906	12.994	0.878427	0.0110238	12.4843	2.99573	0	6.34036	0	2.30259	9.15905	0	1	0	0	0	0	0	10.4838	5.50224	7.57456	1.94591	9.15905	3.17805	0
2016	北京三盈联合石油技术有限公司	0	2.63906	11.2349	0.565724	-0.0268336	9.98119	3.61092	0	4.91265	1.09861	1.94591	7.57456	0	1	1	0	5.60212	0	0	5.50224	10.6654	9.36263	1.38629	7.57456	2.99573	0
2017	北京三盈联合石油技术有限公司	0	2.77259	13.5327	0.673252	0.0430122	12.7383	3.78419	0	0	0	1.38629	9.36263	0	0	0	0	0	0	0	10.6654	0	0	2.77259	9.36263	2.70805	0
2018	北京三盈联合石油技术有限公司	0	2.77259	13.6722	0.756588	0.0483349	13.0318	4.11087	3.73767	0	0	2.77259	0	1	0	0	0	0	0	0	0				0	3.3673	0
2013	北京三益能源环保发展股份有限公司	0	2.63906	8.52734	0.0130693	-0.0217822	10.7903	0	4.06044	0	0	0	8.44139	1	0	0	0	0	0	0	0	0	8.58951	1.60944	8.44139	0	0
2014	北京三益能源环保发展股份有限公司	1	2.56495	9.82212	0.078542	-0.01931	10.549	0	4.3438	6.08904	0	1.60944	8.58951	1	1	0	10.4175	0	0	0	0	0	8.21879	0	8.58951	2.83321	0
2015	北京三益能源环保发展股份有限公司	1	2.56495	9.84432	0.0251459	0.0030769	9.83188	3.43399	0	0	0	0	8.21879	0	0	0	0	0	0	0	0	5.50224	7.57456	3.17805	8.21879	0	0
2016	北京三益能源环保发展股份有限公司	1	2.56495	11.2349	0.565724	-0.0268336	9.98119	3.58352	4.55388	4.91265	1.09861	3.17805	7.57456	1	1	1	9.44865	5.60212	5.24175	10.1418	5.50224	0	8.42002	0	7.57456	3.49651	0
2017	北京三益能源环保发展股份有限公司	1	2.70805	11.3689	0.516787	0.0084197	10.3087	3.2581	6.32794	5.44242	5.26786	0	8.42002	1	1	1	11.7642	10.7008	8.50936	13.3251	0	0	6.36475	0	8.42002	0	0
2018	北京三益能源环保发展股份有限公司	1	2.70805	11.3628	0.544294	-0.0243778	10.512	3.2581	0	5.58725	6.46303	0	6.36475	0	1	1	0	12.045	0	0	0				6.36475	0	0
2013	北京三纪兰德石油科技有限公司	0	2.63906	8.44784	0.789451	-1.18758	10.7956	0	0	0	0	0	10.3215	0	0	1	0	0	0	0	5.13909	0	6.17587	0	10.3215	0	0
2014	北京三纪兰德石油科技有限公司	0	2.56495	9.21304	0.398963	-0.0029922	7.91169	0	6.17587	0	0	0	6.17587	1	0	0	0	0	0	0	0	10.9985	4.79579	0	6.17587	0	0
2015	北京三纪兰德石油科技有限公司	0	2.56495	12.6404	0.359415	0.0796141	7.60837	2.3979	0	0	0	0	4.79579	0	0	0	0	0	0	0	10.9985	0	4.79579	0	4.79579	0	0
2016	北京三纪兰德石油科技有限公司	0	2.56495	8.96636	0.269594	0.101864	8.30425	0	0	0	0	0	4.79579	0	0	0	0	0	0	0	0	0	0	0	4.79579	0	0
2017	北京三纪兰德石油科技有限公司	0	2.70805	9.71589	0.432501	-0.467608	6.62936	0	0	0	0	0	0	0	0	0	0	0	0	0	0	11.039	0	1.09861	0	0	0
2018	北京三纪兰德石油科技有限公司	0	2.99573	12.8692	0.433724	0.0479285	13.729	1.38629	0	0	0	1.09861	0	0	0	0	0	0	0	0	11.039				0	2.48491	0
2013	北京三维天地科技有限公司	0	3.17805	11.7717	0.239717	0.0369936	10.8906	0	0	6.93925	0	0	9.22326	0	1	0	0	0	0	0	0	8.3781	9.31587	2.89037	9.22326	0	0
2014	北京三维天地科技有限公司	0	3.17805	11.7175	0.168653	0.0340663	10.8865	0	0	7.17549	0	2.89037	9.31587	0	1	0	0	0	0	0	8.3781	8.91278	9.77951	2.56495	9.31587	3.4012	0
2015	北京三维天地科技有限公司	0	3.17805	11.7972	0.199732	0.0384714	11.0998	6.07074	0	8.36171	0	2.56495	9.77951	0	1	0	0	0	0	0	8.91278	9.2851	10.8993	2.3979	9.77951	3.29584	0
2016	北京三维天地科技有限公司	0	3.17805	12.051	0.14824	0.202352	12.0509	5.56068	0	9.5574	0	2.3979	10.8993	0	1	0	0	0	0	0	9.2851	0	11.9192	4.89035	10.8993	3.21888	0
2017	北京三维天地科技有限公司	0	3.2581	13.6253	0.28496	0.0929642	13.6795	7.38709	0	10.8784	0	4.89035	11.9192	0	1	0	0	0	0	0	0	0	0	0	11.9192	3.91202	0
2018	北京三维天地科技有限公司	0	3.2581	14.0779	0.540277	0.253251	13.9108	7.38709	0	7.87891	0	0	0	0	1	0	0	0	0	0	0				0	0	0
2013	北京三联虹普新合纤技术服务股份有限公司	0	2.30259	10.1948	0.0092265	0.0208505	7.50934	0	0	7.85709	0	0	6.99026	0	1	0	0	0	0	0	0	0	9.50458	0.693147	6.99026	0	6.32972
2014	北京三联虹普新合纤技术服务股份有限公司	0	2.99573	14.221	0.526425	0.0793707	12.9442	0	0	9.45462	0	0.693147	9.50458	0	1	0	0	0	0	0	0	0	9.55606	1.09861	9.50458	2.07944	6.71052
2015	北京三联虹普新合纤技术服务股份有限公司	0	2.99573	13.9978	0.344812	0.10165	12.8223	3.61092	0	9.23552	0	1.09861	9.55606	0	1	0	0	0	0	0	0	0	7.59438	1.09861	9.55606	2.48491	4.75359
2016	北京三联虹普新合纤技术服务股份有限公司	0	2.99573	13.9978	0.346943	0.0787417	12.3504	3.13549	0	9.09672	0	1.09861	7.59438	0	1	0	0	0	0	0	0	0	7.67833	0	7.59438	2.48491	8.42814
2017	北京三联虹普新合纤技术服务股份有限公司	0	3.09104	14.604	0.262124	0.0451845	12.6184	3.21888	0	9.49054	0	0	7.67833	0	1	0	0	0	0	0	0	0	0	0	7.67833	0	9.91289
2018	北京三联虹普新合纤技术服务股份有限公司	0	3.09104	14.691	0.314292	0.0556283	13.0687	3.93183	0	9.43612	0	0	0	0	1	0	0	0	0	0	0				0	0	0
2013	北京三聚环保新材料股份有限公司	0	3.09104	14.5087	0.40221	0.0207895	13.4253	0	0	9.69079	0	3.43399	9.49499	0	1	0	0	0	0	0	0	0	10.1593	3.73767	9.49499	3.55535	0
2014	北京三聚环保新材料股份有限公司	0	3.09104	14.8451	0.535714	0.0446871	14.152	0	8.96329	8.80717	0	3.73767	10.1593	1	1	0	17.7702	0	0	0	0	0	10.8532	3.95124	10.1593	3.63759	0
2015	北京三聚环保新材料股份有限公司	0	3.09104	15.6873	0.415385	0.0901092	14.9469	3.4012	0	9.78019	0	3.95124	10.8532	0	1	0	0	0	0	0	0	0	12.1169	4.00733	10.8532	3.71357	0
2016	北京三聚环保新材料股份有限公司	0	3.09104	16.3805	0.507692	0.107692	15.556	4.43082	0	11.2073	0	4.00733	12.1169	0	1	0	0	0	0	0	0	0	13.0615	5.17615	12.1169	3.71357	0
2017	北京三聚环保新材料股份有限公司	0	3.17805	16.6487	0.55814	0.104651	15.7176	6.18208	0	13.0999	0	5.17615	13.0615	0	1	0	0	0	0	0	0	0	0	5.17615	13.0615	3.97029	0
2018	北京三聚环保新材料股份有限公司	0	3.17805	16.6487	0.608696	-0.0089382	15.7176	6.27099	9.9295	12.3868	0	5.17615	0	1	1	0	20.2158	0	0	0	0				0	3.97029	0
2013	北京上佳蓝基制冷设备有限公司	0	2.83321	11.3517	0.639957	0.0031018	10.0011	0	6.90475	0	0	1.94591	8.30078	1	0	0	0	0	0	0	0	7.16602	8.0265	0.693147	8.30078	2.99573	0
2014	北京上佳蓝基制冷设备有限公司	0	2.83321	9.99971	0.44012	0.0533176	10.7308	0	1.79176	4.77069	0	0.693147	8.0265	1	1	0	6.37332	0	0	0	7.16602	7.32527	8.01136	0.693147	8.0265	2.07944	0
2015	北京上佳蓝基制冷设备有限公司	0	2.83321	9.84924	0.280209	0.0638231	10.6436	2.30259	0	4.85203	0	0.693147	8.01136	0	1	0	0	0	0	0	7.32527	7.36322	7.85516	0.693147	8.01136	2.07944	0
2016	北京上佳蓝基制冷设备有限公司	0	2.83321	10.0445	0.356538	0.063013	10.5693	2.30259	0	5.04343	0	0.693147	7.85516	0	1	0	0	0	0	0	7.36322	7.28582	7.66435	0.693147	7.85516	2.07944	0
2017	北京上佳蓝基制冷设备有限公司	0	2.94444	9.81935	0.18167	0.015393	10.458	2.07944	0	3.3673	0	0.693147	7.66435	0	1	0	0	0	0	0	7.28582	7.37608	0	1.94591	7.66435	2.07944	0
2018	北京上佳蓝基制冷设备有限公司	0	2.94444	9.85035	0.214143	-0.0082261	10.5872	2.19722	3.68888	0	0	1.94591	0	1	0	0	0	0	0	0	7.37608				0	2.99573	0
2013	北京上造影视文化有限公司	0	2.3979	9.31991	1.03693	-0.0390786	8.6935	0	0	0	0	0.693147	6.25575	0	0	0	0	0	0	0	0	0	8.18284	0	6.25575	2.07944	0
2014	北京上造影视文化有限公司	0	2.19722	13.5841	0.708455	0.0464711	9.66865	0	0	3.09104	0	0	8.18284	0	1	0	0	0	0	0	0	0	8.28728	0	8.18284	0	0
2015	北京上造影视文化有限公司	0	2.19722	7.49776	2.11481	-1.18758	10.2493	3.13549	0	4.99043	0	0	8.28728	0	1	0	0	0	0	0	0	0	9.28998	0	8.28728	0	0
2016	北京上造影视文化有限公司	0	2.19722	9.54273	1.54999	-0.476976	9.97044	2.83321	0	0	0	0	9.28998	0	0	0	0	0	0	0	0	0	10.8074	3.04452	9.28998	0	0
2017	北京上造影视文化有限公司	1	1.94591	11.1079	0.754779	-0.876677	10.8912	5.56452	0	0	0	3.04452	10.8074	0	0	0	0	0	0	0	0	0	0	0	10.8074	3.43399	8.08518
2018	北京上造影视文化有限公司	1	1.94591	11.2919	1.04871	-0.876388	11.3512	5.39816	5.69036	8.43511	0	0	0	1	1	0	14.1219	0	0	0	0				0	0	7.81642
2013	北京世圭谷科技股份有限公司	0	2.48491	9.76302	1.34532	-0.050984	9.80896	0	0	3.85015	0	0	9.17906	0	1	0	0	0	0	0	0	0	9.09369	0	9.17906	0	0
2014	北京世圭谷科技股份有限公司	0	2.48491	10.3043	1.07532	0.124179	9.13249	0	0	0	0	0	9.09369	0	0	0	0	0	0	0	0	9.42016	9.08874	0	9.09369	0	0
2015	北京世圭谷科技股份有限公司	0	2.48491	12.5596	0.453971	0.137746	8.54442	2.56495	0	0	0	0	9.08874	0	0	0	0	0	0	0	9.42016	0	9.62146	0	9.08874	0	0
2016	北京世圭谷科技股份有限公司	0	2.48491	9.98161	0.169071	0.0662227	9.99465	3.71357	0	0	0	0	9.62146	0	0	0	0	0	0	0	0	0	9.29698	0	9.62146	0	0
2017	北京世圭谷科技股份有限公司	0	2.63906	10.1182	0.162095	0.113684	10.1295	4.61512	0	0	0	0	9.29698	0	0	0	0	0	0	0	0	0	0	0	9.29698	0	0
2018	北京世圭谷科技股份有限公司	0	2.63906	10.0509	0.23904	-0.13514	9.88446	4.46591	4.79579	0	0	0	0	1	0	0	0	0	0	0	0				0	0	0
2013	北京世恒达科技有限公司	0	2.30259	11.6479	0.0120751	0.457093	11.0214	0	0	9.48615	0	0	9.89374	0	1	0	0	0	0	0	9.69558	0	7.3304	0	9.89374	0	8.81061
2014	北京世恒达科技有限公司	0	2.99573	9.80151	0.0106312	0.0001107	6.72383	0	0	0	0	0	7.3304	0	0	0	0	0	0	0	0	0	7.49276	0	7.3304	0	0
2015	北京世恒达科技有限公司	0	2.99573	9.79328	0.0142921	0	6.9256	2.83321	0	0	0	0	7.49276	0	0	0	0	0	0	0	0	0	7.62218	0	7.49276	0	0
2016	北京世恒达科技有限公司	0	2.99573	9.73347	0.0092265	-0.0444523	5.15329	1.79176	0	0	0	0	7.62218	0	0	0	0	0	0	0	0	0	8.71457	0	7.62218	0	0
2017	北京世恒达科技有限公司	0	3.09104	10.8514	0.0172073	0.0001163	9.65778	3.43399	0	0	0	0	8.71457	0	0	0	0	0	0	0	0	0	0	0	8.71457	0	0
2018	北京世恒达科技有限公司	0	3.09104	10.8538	0.0250522	-0.0054512	8.58205	2.56495	7.38337	0	0	0	0	1	0	0	0	0	0	0	0				0	0	0
2013	北京世源信通科技有限公司	0	2.48491	10.9509	1.34929	-0.278306	10.1922	0	0	7.25276	0	0	9.33724	0	1	0	0	0	0	0	0	3.12683	8.705	0	9.33724	0	0
2014	北京世源信通科技有限公司	0	2.48491	8.96916	0.438136	-0.16026	10.3825	0	0	0	0	0	8.705	0	0	0	0	0	0	0	3.12683	0	7.32515	0	8.705	0	0
2015	北京世源信通科技有限公司	0	2.48491	11.1352	0.871316	0.15553	9.7466	3.49651	0	0	0	0	7.32515	0	0	0	0	0	0	0	0	0	8.1628	0	7.32515	0	0
2016	北京世源信通科技有限公司	0	2.48491	10.6095	0.742762	0.147748	9.75516	2.83321	0	0	0	0	8.1628	0	0	0	0	0	0	0	0	0	9.49409	0	8.1628	0	0
2017	北京世源信通科技有限公司	0	2.63906	12.2685	0.715698	0.0373667	11.284	4.56435	0	0	0	0	9.49409	0	0	0	0	0	0	0	0	0	0	0	9.49409	0	0
2018	北京世源信通科技有限公司	0	2.63906	12.1324	0.694833	-0.0085576	11.2141	4.61512	0	0	0	0	0	0	0	0	0	0	0	0	0				0	0	0
2013	北京世纪之星应用技术研究中心	1	3.04452	11.375	0.40956	-0.131201	10.0356	0	8.98732	6.43615	1.09861	1.09861	8.49556	1	1	1	15.4217	7.1285	8.50936	13.3251	0	0	7.06305	0.693147	8.49556	2.48491	0
2014	北京世纪之星应用技术研究中心	0	2.94444	11.0188	0.13027	-6.56e-05	9.77724	0	0	3.09104	0	0.693147	7.06305	0	1	0	0	0	0	0	0	0	6.71781	0.693147	7.06305	2.07944	0
2015	北京世纪之星应用技术研究中心	0	2.94444	10.9419	0.0562912	0.0077179	9.79779	2.83321	0	2.70805	0	0.693147	6.71781	0	1	0	0	0	0	0	0	0	6.80793	1.09861	6.71781	2.07944	0
2016	北京世纪之星应用技术研究中心	0	2.94444	11.0224	0.127458	0.0250212	10.7135	2.19722	0	5.03044	0	1.09861	6.80793	0	1	0	0	0	0	0	0	0	7.51262	1.60944	6.80793	2.48491	0
2017	北京世纪之星应用技术研究中心	0	3.04452	11.0685	0.164202	0.0035872	10.2528	2.83321	0	3.7612	0	1.60944	7.51262	0	1	0	0	0	0	0	0	0	0	1.60944	7.51262	2.83321	0
2018	北京世纪之星应用技术研究中心	0	3.04452	11.0154	0.111217	0.0030921	10.0249	2.83321	0	2.94444	0	1.60944	0	0	1	0	0	0	0	0	0				0	2.83321	0
2013	北京世纪互联宽带数据中心有限公司	0	2.63906	8.92172	0.36519	0.0186866	7.26613	0	0	0	0	0	4.61512	0	0	0	0	0	0	0	0	0	11.1913	4.63473	4.61512	0	0
2014	北京世纪互联宽带数据中心有限公司	1	2.56495	15.3416	0.891304	0.0222135	14.0779	0	0	0	0	4.63473	11.1913	0	0	0	0	0	0	0	0	0	11.0298	0.693147	11.1913	3.85015	0
2015	北京世纪互联宽带数据中心有限公司	1	2.56495	15.5734	0.913793	-0.0035248	14.152	5.77144	0	0	0	0.693147	11.0298	0	0	0	0	0	0	0	0	0	11.5079	0	11.0298	2.07944	0
2016	北京世纪互联宽带数据中心有限公司	1	2.56495	15.6561	0.920635	-0.0009565	14.8451	4.54329	0	0	0	0	11.5079	0	0	0	0	0	0	0	0	0	11.8331	0	11.5079	0	0
2017	北京世纪互联宽带数据中心有限公司	1	2.70805	15.7756	1.09859	-0.15493	14.9141	5.26269	0	0	0	0	11.8331	0	0	0	0	0	0	0	0	0	0	4.14314	11.8331	0	0
2018	北京世纪互联宽带数据中心有限公司	1	2.70805	15.8949	1.0125	-0.0039048	15.0094	4.97673	0	0	0	4.14314	0	0	0	0	0	0	0	0	0				0	3.73767	0
2013	北京世纪佰特节能技术有限公司	0	2.77259	11.6615	0.370257	0.016833	10.0033	0	0	0	0	0	8.94768	0	0	0	0	0	0	0	0	0	6.43133	0	8.94768	0	0
2014	北京世纪佰特节能技术有限公司	0	2.70805	9.72574	0.0852347	0.0017919	9.61487	0	6.21661	0	0	0	6.43133	1	0	0	0	0	0	0	0	0	6.40357	0	6.43133	0	0
2015	北京世纪佰特节能技术有限公司	0	2.70805	9.82163	0.168557	0.0001628	8.82747	1.79176	6.21661	0	0	0	6.40357	1	0	0	0	0	0	0	0	4.12435	6.19032	2.94444	6.40357	0	0
2016	北京世纪佰特节能技术有限公司	0	2.70805	9.84829	0.190647	0.0001585	8.94259	1.38629	0	0	0	2.94444	6.19032	0	0	0	0	0	0	0	4.12435	0	6.96979	1.79176	6.19032	3.4012	0
2017	北京世纪佰特节能技术有限公司	0	2.83321	9.9518	0.269856	0.0009052	9.3062	1.94591	5.86363	0	0	1.79176	6.96979	1	0	0	0	0	0	0	0	0	3.91202	1.94591	6.96979	2.94444	0
2018	北京世纪佰特节能技术有限公司	0	2.83321	9.88847	0.221156	0.0018781	9.84018	1.79176	0	0	0	1.94591	3.91202	0	0	0	0	0	0	0	0				3.91202	2.99573	0
2013	北京世纪元亨动物防疫技术有限公司	0	2.89037	7.09091	0.166667	0.0016667	7.46336	0	0	0	0	0	4.11087	0	0	0	0	0	0	0	0	8.67058	8.38503	1.38629	4.11087	0	0
2014	北京世纪元亨动物防疫技术有限公司	0	2.89037	11.7548	0.128328	0.0902025	10.9693	0	0	6.90676	0	1.38629	8.38503	0	1	0	0	0	0	0	8.67058	8.91847	8.78646	1.09861	8.38503	2.70805	0
2015	北京世纪元亨动物防疫技术有限公司	0	2.89037	11.9191	0.159784	0.119387	11.0907	3.2581	0	8.08641	0	1.09861	8.78646	0	1	0	0	0	0	0	8.91847	8.94423	8.69333	1.09861	8.78646	2.48491	0
2016	北京世纪元亨动物防疫技术有限公司	0	2.89037	11.9766	0.146901	0.0699185	11.0901	3.33221	6.91473	7.06476	0	1.09861	8.69333	1	1	0	13.9776	0	0	0	8.94423	9.1225	9.10476	1.09861	8.69333	2.48491	0
2017	北京世纪元亨动物防疫技术有限公司	0	2.99573	12.0524	0.178672	0.0563333	11.3343	3.46574	7.77402	6.8742	0	1.09861	9.10476	1	1	0	14.6468	0	0	0	9.1225	8.86732	4.90527	0.693147	9.10476	2.48491	0
2018	北京世纪元亨动物防疫技术有限公司	0	2.99573	12.0751	0.192769	0.009433	11.105	3.49651	6.40357	6.96035	0	0.693147	4.90527	1	1	0	13.3613	0	0	0	8.86732				4.90527	2.07944	0
2013	北京世纪农丰土地科技有限公司	1	2.70805	11.5113	0.809403	-0.106221	9.82639	0	0	0	0	0	7.57147	0	0	0	0	0	0	0	0	0	8.03398	0	7.57147	0	0
2014	北京世纪农丰土地科技有限公司	0	2.63906	11.1938	0.937865	0.02306	10.6747	0	0	0	0	0	8.03398	0	0	0	0	0	0	0	0	0	8.58335	0	8.03398	0	0
2015	北京世纪农丰土地科技有限公司	0	2.63906	11.4967	0.936232	0.0204293	10.7813	5.0814	0	4.62497	0	0	8.58335	0	1	0	0	0	0	0	0	0	9.53553	0	8.58335	0	0
2016	北京世纪农丰土地科技有限公司	0	2.63906	11.6416	0.602515	0.0094962	11.9255	4.33073	0	5.4848	0	0	9.53553	0	1	0	0	0	0	0	0	0	9.58252	0	9.53553	0	0
2017	北京世纪农丰土地科技有限公司	0	2.77259	11.4556	0.817906	0.0325129	11.7746	4.69135	0	5.60212	0	0	9.58252	0	1	0	0	0	0	0	0	0	0	0	9.58252	0	0
2018	北京世纪农丰土地科技有限公司	0	2.77259	11.5819	0.746892	0.0929998	12.1104	4.51086	5.99396	0	0	0	0	1	0	0	0	0	0	0	0				0	0	0
2013	北京世纪思特技术开发有限公司	0	2.89037	8.24512	0.247374	0.457093	9.06358	0	0	5.86647	0	0	8.14148	0	1	0	0	0	0	0	0	0	7.10579	0	8.14148	0	0
2014	北京世纪思特技术开发有限公司	0	2.89037	8.68727	0.331421	0.185285	8.76108	0	0	5.40717	0	0	7.10579	0	1	0	0	0	0	0	0	0	5.94542	0	7.10579	0	0
2015	北京世纪思特技术开发有限公司	0	2.89037	9.07027	0.542568	0.0066728	9.40624	2.70805	0	5.6058	0	0	5.94542	0	1	0	0	0	0	0	0	0	7.36074	0	5.94542	0	0
2016	北京世纪思特技术开发有限公司	0	2.89037	9.03563	0.529061	-0.0019057	10.2214	2.07944	0	5.83188	0	0	7.36074	0	1	0	0	0	0	0	0	0	8.44741	0	7.36074	0	0
2017	北京世纪思特技术开发有限公司	0	2.99573	10.8145	0.583303	0.231029	11.1125	2.94444	0	6.27099	0	0	8.44741	0	1	0	0	0	0	0	0	0	0	0	8.44741	0	0
2018	北京世纪思特技术开发有限公司	0	2.99573	10.9203	0.4402	0.184936	10.6592	4.63473	0	5.45959	0	0	0	0	1	0	0	0	0	0	0				0	0	0
2013	北京世纪拓远软件科技发展有限公司	0	2.48491	9.06612	0.878697	0.0612292	7.93344	0	0	0	0	0	7.57968	0	0	1	0	0	0	0	6.50982	5.96254	7.35308	0	7.57968	0	0
2014	北京世纪拓远软件科技发展有限公司	0	2.48491	9.82655	0.538179	-0.0689059	7.80262	0	0	0	0	0	7.35308	0	0	0	0	0	0	0	5.96254	5.5965	6.88346	0	7.35308	0	0
2015	北京世纪拓远软件科技发展有限公司	0	2.48491	9.83836	0.513289	0.0304195	8.09316	3.29584	0	0	0	0	6.88346	0	0	0	0	0	0	0	5.5965	5.5965	9.30119	0	6.88346	0	0
2016	北京世纪拓远软件科技发展有限公司	0	2.48491	9.85508	0.541514	-0.0191036	8.41427	2.63906	0	0	0	0	9.30119	0	0	0	0	0	0	0	5.5965	0	9.70461	0	9.30119	0	0
2017	北京世纪拓远软件科技发展有限公司	0	2.63906	10.9006	0.503708	0.012839	9.76083	4.36945	0	0	0	0	9.70461	0	0	0	0	0	0	0	0	0	0	0	9.70461	0	0
2018	北京世纪拓远软件科技发展有限公司	0	2.63906	10.9102	0.410217	0.106556	10.689	3.7612	0	6.61338	0	0	0	0	1	0	0	0	0	0	0				0	0	0
2013	北京世纪明德教育科技有限公司	0	2.56495	10.0479	0.875968	0.0063184	9.8024	0	0	2.77259	0.693147	1.79176	7.85166	0	1	1	0	2.77259	0	0	5.75547	0	6.73934	0	7.85166	2.94444	0
2014	北京世纪明德教育科技有限公司	0	2.56495	11.0621	0.809989	0.170455	10.7605	0	0	4.70953	0	0	6.73934	0	1	0	0	0	0	0	0	0	7.49332	0	6.73934	0	0
2015	北京世纪明德教育科技有限公司	0	2.56495	11.9065	0.672626	0.3092	11.2597	3.43399	0	4.92725	0	0	7.49332	0	1	0	0	0	0	0	0	0	6.8384	0	7.49332	0	0
2016	北京世纪明德教育科技有限公司	1	2.56495	12.7472	0.496304	0.216223	12.5609	1.60944	0	6.25575	0	0	6.8384	0	1	0	0	0	0	0	0	0	9.44628	0	6.8384	0	8.66785
2017	北京世纪明德教育科技有限公司	1	2.70805	14.152	0.45861	0.285874	13.9978	3.21888	0	8.22175	0	0	9.44628	0	1	0	0	0	0	0	0	0	0	0	9.44628	0	9.62977
2018	北京世纪明德教育科技有限公司	1	2.70805	14.4033	0.496633	0.04642	14.152	4.97673	0	8.30227	0	0	0	0	1	0	0	0	0	0	0				0	0	0
2013	北京世纪桑尼科技有限公司	0	2.48491	9.80262	0.468473	0.0621128	10.1009	0	4.94876	0	2.56495	0	6.37673	1	0	1	0	0	7.42714	0	7.76058	8.43506	7.67508	1.79176	6.37673	0	5.3033
2014	北京世纪桑尼科技有限公司	0	2.89037	10.0299	0.329265	0.133654	10.47	0	0	5.71703	0	1.79176	7.67508	0	1	0	0	0	0	0	8.43506	8.49537	7.63095	0.693147	7.67508	2.94444	0
2015	北京世纪桑尼科技有限公司	0	2.89037	9.99173	0.0852408	0.315052	10.4369	2.99573	0	6.53524	0	0.693147	7.63095	0	1	0	0	0	0	0	8.49537	8.58701	7.92588	2.3979	7.63095	2.07944	0
2016	北京世纪桑尼科技有限公司	0	2.89037	10.4331	0.0769367	0.387274	10.6559	2.3979	0	7.06902	0	2.3979	7.92588	0	1	0	0	0	0	0	8.58701	8.61874	7.92154	1.38629	7.92588	3.21888	0
2017	北京世纪桑尼科技有限公司	0	2.99573	10.8557	0.0092265	0.457093	10.669	1.60944	6.90876	7.63916	0	1.38629	7.92154	1	1	0	14.5464	0	0	0	8.61874	8.57509	0	1.09861	7.92154	2.70805	0
2018	北京世纪桑尼科技有限公司	0	2.99573	11.1991	0.0300015	0.26922	10.5305	2.07944	3.85015	6.96885	0	1.09861	0	1	1	0	10.7966	0	0	0	8.57509				0	2.48491	0
2013	北京世纪瑞尔技术股份有限公司	0	2.30259	12.8334	0.501856	0.423573	12.6447	0	0	0	0	0	8.85481	0	0	0	0	0	0	0	0	8.67766	9.52879	1.09861	8.85481	0	0
2014	北京世纪瑞尔技术股份有限公司	0	2.99573	14.9787	0.126286	0.0577525	12.7245	0	6.87833	9.12533	0	1.09861	9.52879	1	1	0	16.0025	0	0	0	8.67766	8.79284	9.73122	0	9.52879	2.48491	5.40268
2015	北京世纪瑞尔技术股份有限公司	0	2.99573	15.0094	0.130058	0.0456794	12.7914	4.85981	8.03073	9.04275	0	0	9.73122	1	1	0	17.073	0	0	0	8.79284	0	10.6596	0	9.73122	0	0
2016	北京世纪瑞尔技术股份有限公司	0	2.99573	15.0393	0.143436	0.0279229	13.2571	4.54329	8.47512	9.42602	0	0	10.6596	1	1	0	17.9008	0	0	0	0	0	10.3622	0	10.6596	0	0
2017	北京世纪瑞尔技术股份有限公司	0	3.09104	15.2971	0.185404	0.0028873	13.1546	4.04305	0	0	0	0	10.3622	0	0	0	0	0	0	0	0	10.7145	0	2.19722	10.3622	0	0
2018	北京世纪瑞尔技术股份有限公司	0	3.09104	15.2265	0.06784	0.081782	13.2051	5.25227	4.36945	0	0	2.19722	0	1	0	0	0	0	0	0	10.7145				0	3.13549	0
2013	北京世纪盛通环境工程技术有限公司	0	2.83321	7.30182	0.489878	-0.145749	13.0171	0	10.1245	0	0	1.94591	11.4449	1	0	0	0	0	0	0	0	0	8.57942	0	11.4449	2.99573	0
2014	北京世纪盛通环境工程技术有限公司	0	2.83321	11.127	0.538826	0.0486739	10.6305	0	0	6.5903	0	0	8.57942	0	1	0	0	0	0	0	0	0	8.63266	0	8.57942	0	0
2015	北京世纪盛通环境工程技术有限公司	0	2.83321	11.17	0.51204	0.0469347	10.7503	2.77259	0	6.62274	0	0	8.63266	0	1	0	0	0	0	0	0	0	8.35161	0	8.63266	0	0
2016	北京世纪盛通环境工程技术有限公司	0	2.83321	11.0981	0.433756	0.0411544	10.9583	2.30259	0	0	0	0	8.35161	0	0	0	0	0	0	0	0	0	8.19561	0	8.35161	0	0
2017	北京世纪盛通环境工程技术有限公司	0	2.94444	11.2466	0.45847	0.0425868	10.8294	2.30259	0	7.92769	0	0	8.19561	0	1	0	0	0	0	0	0	0	0	0	8.19561	0	0
2018	北京世纪盛通环境工程技术有限公司	0	2.94444	11.1092	0.491173	-0.0234198	10.0669	2.19722	0	5.15906	0	0	0	0	1	0	0	0	0	0	0				0	0	0
2013	北京世纪睿科系统技术有限公司	0	2.48491	9.6204	0.327847	-0.044996	12.6488	0	0	7.96867	0	0	9.26852	0	1	0	0	0	0	0	0	8.67766	9.40813	0	9.26852	0	0
2014	北京世纪睿科系统技术有限公司	0	2.48491	14.9787	0.126286	0.0577525	12.2221	0	0	7.32185	0	0	9.40813	0	1	0	0	0	0	0	8.67766	8.79284	9.47486	0	9.40813	0	0
2015	北京世纪睿科系统技术有限公司	0	2.48491	15.0094	0.130058	0.0456794	12.6143	4.85981	0	6.79906	0	0	9.47486	0	1	0	0	0	0	0	8.79284	0	10.6596	0	9.47486	0	0
2016	北京世纪睿科系统技术有限公司	0	2.48491	15.0393	0.143436	0.0279229	13.2571	3.98898	0	9.42602	0	0	10.6596	0	1	0	0	0	0	0	0	10.3861	9.88436	0	10.6596	0	0
2017	北京世纪睿科系统技术有限公司	0	2.63906	13.7559	0.840257	0.0035365	13.2795	4.41884	0	5.81413	0	0	9.88436	0	1	0	0	0	0	0	10.3861	10.0033	0	0	9.88436	0	0
2018	北京世纪睿科系统技术有限公司	0	2.63906	13.6491	0.822133	0.000548	13.0847	4.51086	0	3.85015	0	0	0	0	1	0	0	0	0	0	10.0033				0	0	0
2013	北京世纪绿山技术有限公司	0	2.83321	12.6032	0.464799	0.409027	7.56476	0	0	0	0	0	5.96101	0	0	0	0	0	0	0	0	0	6.78332	0	5.96101	0	0
2014	北京世纪绿山技术有限公司	0	2.77259	9.71746	0.0092265	0.0069863	8.18507	0	0	5.41165	0	0	6.78332	0	1	0	0	0	0	0	0	0	6.97448	0	6.78332	0	0
2015	北京世纪绿山技术有限公司	0	2.77259	9.83129	0.0320327	0.0907234	8.76202	2.3979	0	4.09434	0	0	6.97448	0	1	0	0	0	0	0	0	0	7.61332	0	6.97448	0	0
2016	北京世纪绿山技术有限公司	0	2.77259	9.61893	0.0292437	-0.225841	7.25912	1.38629	0	5.38907	0	0	7.61332	0	1	0	0	0	0	0	0	0	8.4927	0	7.61332	0	0
2017	北京世纪绿山技术有限公司	0	2.89037	10.602	0.115637	-0.205163	8.79407	2.94444	0	0	0	0	8.4927	0	0	0	0	0	0	0	0	0	0	0	8.4927	0	0
2018	北京世纪绿山技术有限公司	0	2.89037	10.5738	0.188152	-0.100368	8.99156	0	0	0	0	0	0	0	0	0	0	0	0	0	0				0	0	0
2013	北京世纪网盛科技有限公司	0	2.48491	9.19472	0.0253962	-0.0073141	5.1299	0	0	0	0	0	4.90527	0	0	0	0	0	0	0	0	0	2.3979	0	4.90527	0	0
2014	北京世纪网盛科技有限公司	0	2.48491	10.3006	0.0092265	0.0002017	5.1299	0	0	0	0	0	2.3979	0	0	0	0	0	0	0	0	0	2.3979	0	2.3979	0	0
2015	北京世纪网盛科技有限公司	0	2.48491	10.3005	0.0092265	-0.0001345	5.1299	0	0	0	0	0	2.3979	0	0	0	0	0	0	0	0	0	3.04452	0	2.3979	0	0
2016	北京世纪网盛科技有限公司	0	2.48491	10.3142	0.0092265	-6.63e-05	5.1299	0	0	0	0	0	3.04452	0	0	0	0	0	0	0	0	0	3.04452	0	3.04452	0	0
2017	北京世纪网盛科技有限公司	0	2.63906	10.3141	0.0092265	-6.63e-05	5.1299	0	0	0	0	0	3.04452	0	0	0	0	0	0	0	0	0	0	0	3.04452	0	0
2018	北京世纪网盛科技有限公司	0	2.63906	10.3121	0.0092265	-0.0001329	5.1299	1.09861	0	0	0	0	0	0	0	0	0	0	0	0	0				0	0	0
2013	北京世纪联保消防新技术有限公司	0	2.99573	7.6953	1.203	-0.0819299	6.73102	0	3.3673	0	0	0	4.69135	1	0	0	0	0	0	0	0	0	7.25134	0	4.69135	0	0
2014	北京世纪联保消防新技术有限公司	0	2.94444	11.7393	0.897025	0.0003748	10.0465	0	0	4.8752	0	0	7.25134	0	1	0	0	0	0	0	0	0	7.48997	1.38629	7.25134	0	0
2015	北京世纪联保消防新技术有限公司	0	2.94444	11.8583	0.905122	0.0034479	10.2321	1.09861	0	4.90527	0	1.38629	7.48997	0	1	0	0	0	0	0	0	0	7.90839	2.19722	7.48997	2.70805	0
2016	北京世纪联保消防新技术有限公司	0	2.94444	11.9909	0.284359	-0.0253097	10.3756	2.3979	0	5.32301	0	2.19722	7.90839	0	1	0	0	0	0	0	0	0	0	0	7.90839	3.13549	0
2017	北京世纪联保消防新技术有限公司	0	3.04452	12.7963	0.0880238	-0.061689	10.9773	0	0	0	0	0	0	0	0	0	0	0	0	0	0	0	0	3.21888	0	0	0
2018	北京世纪联保消防新技术有限公司	0	2.99573	12.6539	0.312204	0.0040834	12.3894	1.38629	0	5.01728	0	3.21888	0	0	1	0	0	0	0	0	0				0	3.49651	0
2013	北京世纪阿姆斯生物技术股份有限公司	1	3.13549	10.6944	0.368499	0.19469	11.0006	0	6.94022	0	2.77259	1.94591	8.56655	1	0	1	0	0	8.50936	0	8.80405	8.98677	9.04133	2.56495	8.56655	2.99573	0
2014	北京世纪阿姆斯生物技术股份有限公司	1	3.13549	10.8808	0.157612	0.239335	11.1012	0	7.82524	0	3.21888	2.56495	9.04133	1	0	1	0	0	8.50936	0	8.98677	8.55057	8.92333	1.38629	9.04133	3.29584	0
2015	北京世纪阿姆斯生物技术股份有限公司	1	3.13549	11.4724	0.0524967	0.186951	11.1673	2.77259	7.23418	0	0	1.38629	8.92333	1	0	0	0	0	0	0	8.55057	6.91874	8.35773	1.09861	8.92333	2.70805	0
2016	北京世纪阿姆斯生物技术股份有限公司	1	3.13549	11.68	0.101136	0.15926	11.1503	2.48491	6.11147	0	0	1.09861	8.35773	1	0	0	0	0	0	0	6.91874	0	7.80425	0	8.35773	2.48491	0
2017	北京世纪阿姆斯生物技术股份有限公司	0	2.56495	8.51459	1.56398	0.129563	9.23044	3.29584	0	0	0	0	7.80425	0	0	0	0	0	0	0	0	8.80724	0	1.60944	7.80425	0	0
2018	北京世纪阿姆斯生物技术股份有限公司	0	2.07944	11.2847	0.420879	0.10619	10.808	1.94591	0	6.20658	0	1.60944	0	0	1	0	0	0	0	0	8.80724				0	2.83321	0
2013	北京世联互动网络有限公司	0	2.70805	12.8251	0.155771	0.178117	11.349	0	5.99396	0	0	0	8.12237	1	0	0	0	0	0	0	0	0	9.22434	0	8.12237	0	0
2014	北京世联互动网络有限公司	0	2.70805	11.8981	0.211522	0.0507783	11.8545	0	0	8.78814	0	0	9.22434	0	1	0	0	0	0	0	0	0	10.7563	0	9.22434	0	0
2015	北京世联互动网络有限公司	0	2.70805	11.9237	0.212255	0.12553	11.9654	6.40192	0	0	0	0	10.7563	0	0	0	0	0	0	0	0	0	12.1425	0	10.7563	0	0
2016	北京世联互动网络有限公司	0	2.70805	12.103	0.212777	0.131686	12.7232	5.34233	0	0	0	0	12.1425	0	0	0	0	0	0	0	0	0	12.9835	0	12.1425	0	0
2017	北京世联互动网络有限公司	0	2.83321	13.4007	0.221012	0.15079	13.9108	7.31788	0	0	0	0	12.9835	0	0	0	0	0	0	0	0	0	0	0	12.9835	0	0
2018	北京世联互动网络有限公司	0	2.83321	13.4818	0.145093	0.160264	13.7887	7.13489	0	0	0	0	0	0	0	0	0	0	0	0	0				0	0	0
2013	北京世通华奥油田化学技术有限公司	0	2.77259	12.7795	0.681101	0.079493	13.4866	0	0	0	0	0	10.2489	0	0	0	0	0	0	0	0	9.43756	8.40738	1.09861	10.2489	0	5.9428
2014	北京世通华奥油田化学技术有限公司	0	2.77259	12.1734	0.328579	0.0022214	11.459	0	0	0	0	1.09861	8.40738	0	0	0	0	0	0	0	9.43756	8.25995	8.43772	0	8.40738	2.48491	5.96871
2015	北京世通华奥油田化学技术有限公司	0	2.77259	12.0395	0.256572	-0.0246715	10.1648	1.60944	0	0	0	0	8.43772	0	0	0	0	0	0	0	8.25995	8.17775	7.67647	0	8.43772	0	0
2016	北京世通华奥油田化学技术有限公司	0	2.77259	12.0407	0.233275	0.0014276	10.0687	1.60944	0	0	0	0	7.67647	0	0	0	0	0	0	0	8.17775	9.31108	8.72924	0	7.67647	0	0
2017	北京世通华奥油田化学技术有限公司	0	2.89037	13.1901	0.256874	0.0169605	11.3846	3.33221	0	0	0	0	8.72924	0	0	0	0	0	0	0	9.31108	8.78868	0	0	8.72924	0	0
2018	北京世通华奥油田化学技术有限公司	0	2.89037	13.1878	0.259159	-0.0039396	10.7682	3.33221	0	0	0	0	0	0	0	0	0	0	0	0	8.78868				0	0	0
2013	北京丛旺电脑科技有限公司	0	2.77259	10.4507	0.495719	-0.0653205	12.6354	0	9.57665	8.2938	0	2.70805	9.03038	1	1	0	17.8701	0	0	0	0	0	6.31173	0	9.03038	3.33221	0
2014	北京丛旺电脑科技有限公司	0	2.77259	8.98357	0.917942	0	5.17048	0	0	0	0	0	6.31173	0	0	0	0	0	0	0	0	0	6.27476	0	6.31173	0	0
2015	北京丛旺电脑科技有限公司	0	2.77259	9.13981	0.929384	0	5.1299	1.94591	0	0	0	0	6.27476	0	0	0	0	0	0	0	0	0	6.51175	0	6.27476	0	0
2016	北京丛旺电脑科技有限公司	0	2.77259	9.14751	0.932481	0	5.1299	1.38629	0	0	0	0	6.51175	0	0	0	0	0	0	0	0	0	7.5606	0	6.51175	0	0
2017	北京丛旺电脑科技有限公司	0	2.89037	10.309	0.937	0	7.01302	2.94444	0	0	0	0	7.5606	0	0	0	0	0	0	0	0	0	0	0	7.5606	0	0
2018	北京丛旺电脑科技有限公司	0	2.89037	10.3642	0.9419	0	5.1299	2.94444	4.79579	0	0	0	0	1	0	0	0	0	0	0	0				0	0	0
2013	北京东兴润滑剂有限公司	0	3.2581	9.52354	0.998172	-0.0002925	9.47693	0	0	5.33754	0	1.60944	6.74641	0	1	0	0	0	0	0	0	0	6.90676	0	6.74641	2.83321	0
2014	北京东兴润滑剂有限公司	0	3.2581	8.89672	0.191734	0.244013	9.51981	0	0	5.51343	0	0	6.90676	0	1	0	0	0	0	0	0	0	6.95845	0	6.90676	0	0
2015	北京东兴润滑剂有限公司	0	3.2581	8.93893	0.197717	0.253608	9.6136	1.60944	0	4.8828	0	0	6.95845	0	1	0	0	0	0	0	0	7.46486	6.96979	0.693147	6.95845	0	0
2016	北京东兴润滑剂有限公司	0	3.2581	9.1623	0.273767	0.422665	9.61507	1.60944	0	6.07764	0	0.693147	6.96979	0	1	0	0	0	0	0	7.46486	7.83753	7.02643	1.79176	6.96979	2.07944	0
2017	北京东兴润滑剂有限公司	0	3.33221	9.33812	0.257437	0.457093	10.0166	1.38629	0	6.07304	0	1.79176	7.02643	0	1	0	0	0	0	0	7.83753	8.23688	0	1.09861	7.02643	2.94444	0
2018	北京东兴润滑剂有限公司	0	3.33221	9.79484	0.192252	0.457093	10.3837	1.60944	5.81413	6.9921	0	1.09861	0	1	1	0	12.8023	0	0	0	8.23688				0	2.48491	0
2013	北京东华利达科技有限公司	0	2.94444	10.762	0.121795	0.286943	9.67878	0	0	7.7411	0	0	7.83122	0	1	0	0	0	0	0	0	0	7.74975	0	7.83122	0	0
2014	北京东华利达科技有限公司	0	2.83321	9.73193	0.275199	0.0165024	8.84376	0	0	6.6733	0	0	7.74975	0	1	0	0	0	0	0	0	0	8.08055	0	7.74975	0	0
2015	北京东华利达科技有限公司	0	2.83321	9.92236	0.378312	0.0225711	8.66199	2.56495	0	5.99396	0	0	8.08055	0	1	0	0	0	0	0	0	0	6.88244	0	8.08055	0	0
2016	北京东华利达科技有限公司	0	2.83321	9.57394	0.182981	-0.0568687	6.53814	0	0	3.49651	0	0	6.88244	0	1	0	0	0	0	0	0	0	7.33368	0	6.88244	0	0
2017	北京东华利达科技有限公司	0	2.94444	9.56219	0.0880698	0.0851154	8.8124	2.70805	0	6.48463	0	0	7.33368	0	1	0	0	0	0	0	0	0	0	0	7.33368	0	0
2018	北京东华利达科技有限公司	0	2.94444	9.2485	0.0263766	-0.274547	7.60937	2.70805	1.60944	0	0	0	0	1	0	0	0	0	0	0	0				0	0	0
2013	北京东华原医疗设备有限责任公司	0	3.04452	12.2365	0.994607	-0.0976487	11.3038	0	0	0	0	0	9.12685	0	0	0	0	0	0	0	0	9.73698	9.1238	0.693147	9.12685	0	0
2014	北京东华原医疗设备有限责任公司	1	2.94444	11.8495	0.359522	0.131192	12.247	0	0	7.58832	0	0.693147	9.1238	0	1	0	0	0	0	0	9.73698	9.99102	9.21194	2.48491	9.1238	2.07944	0
2015	北京东华原医疗设备有限责任公司	1	2.94444	12.172	0.443764	0.104397	12.2947	4.18966	0	7.69303	0	2.48491	9.21194	0	1	0	0	0	0	0	9.99102	9.83325	9.30338	2.83321	9.21194	3.2581	0
2016	北京东华原医疗设备有限责任公司	1	2.94444	12.1037	0.330547	0.101267	12.2417	4.40672	0	7.8694	0	2.83321	9.30338	0	1	0	0	0	0	0	9.83325	9.74215	9.32492	3.04452	9.30338	3.3673	0
2017	北京东华原医疗设备有限责任公司	1	3.04452	12.1689	0.280623	0.0861305	12.2224	4.39445	0	7.37463	0	3.04452	9.32492	0	1	0	0	0	0	0	9.74215	9.80148	0	3.29584	9.32492	3.43399	0
2018	北京东华原医疗设备有限责任公司	1	3.04452	12.3849	0.335718	0.0920427	12.4246	4.39445	0	7.69712	0	3.29584	0	0	1	0	0	0	0	0	9.80148				0	3.52636	0
2013	北京东华合创科技有限公司	0	2.56495	11.5871	0.577887	0.0206219	11.4244	0	0	5.40717	0	2.07944	8.20412	0	1	0	0	0	0	0	9.38148	0	11.4568	0	8.20412	3.09104	0
2014	北京东华合创科技有限公司	0	2.56495	13.9108	0.298818	0.121395	13.0693	0	0	8.29505	0	0	11.4568	0	1	0	0	0	0	0	0	0	11.4636	0	11.4568	0	0
2015	北京东华合创科技有限公司	1	2.56495	13.9108	0.192373	0.0737036	12.9034	0	6.90876	9.55329	0	0	11.4636	1	1	0	16.461	0	0	0	0	0	11.4314	0	11.4636	0	0
2016	北京东华合创科技有限公司	0	2.56495	14.221	0.305689	0.148248	13.8155	5.09375	6.56667	13.5392	0	0	11.4314	1	1	0	20.1045	0	0	0	0	0	12.8349	0	11.4314	0	0
2017	北京东华合创科技有限公司	1	2.70805	15.7324	0.470588	0.0792944	15.0393	7.05012	0	11.7154	0	0	12.8349	0	1	0	0	0	0	0	0	0	0	0	12.8349	0	0
2018	北京东华合创科技有限公司	1	2.70805	15.9437	0.488095	0.0951543	15.0683	7.13966	0	9.83483	0	0	0	0	1	0	0	0	0	0	0				0	0	0
2013	北京东华瑞企软件有限公司	0	2.48491	9.35123	0.157922	-0.0140723	8.01895	0	0	4.59512	0	0	6.58755	0	1	0	0	0	0	0	0	0	8.19146	0	6.58755	0	0
2014	北京东华瑞企软件有限公司	0	2.48491	9.51008	0.286646	-0.0050393	7.82684	0	0	0	0	0	8.19146	0	0	0	0	0	0	0	0	0	6.7511	0	8.19146	0	0
2015	北京东华瑞企软件有限公司	0	2.48491	9.67426	0.394416	0.0003773	7.8018	3.21888	0	0	0	0	6.7511	0	0	0	0	0	0	0	0	0	7.09755	0	6.7511	0	0
2016	北京东华瑞企软件有限公司	0	2.48491	9.62463	0.362146	0.001586	8.92253	2.56495	0	0	0	0	7.09755	0	0	0	0	0	0	0	0	0	9.29734	0	7.09755	0	0
2017	北京东华瑞企软件有限公司	0	2.63906	10.8464	0.436901	-0.0004674	9.96763	4.69135	0	0	0	0	9.29734	0	0	0	0	0	0	0	0	0	0	0	9.29734	0	0
2018	北京东华瑞企软件有限公司	0	2.63906	10.9204	0.405751	0.0360282	10.0881	4.57471	3.7612	0	0	0	0	1	0	0	0	0	0	0	0				0	0	0
2013	北京东大正保科技有限公司	0	2.99573	11.2052	0.240777	0.105126	10.1161	0	0	6.94216	0	0	8.06117	0	1	0	0	0	0	0	0	0	10.6832	0	8.06117	0	0
2014	北京东大正保科技有限公司	0	2.94444	14.0779	0.439151	0.217463	13.3387	0	0	0	0	0	10.6832	0	0	0	0	0	0	0	0	0	11.1599	0	10.6832	0	0
2015	北京东大正保科技有限公司	0	2.94444	14.2855	0.49044	0.101454	13.4539	5.84933	0	9.61594	0	0	11.1599	0	1	0	0	0	0	0	0	0	11.8479	0	11.1599	0	0
2016	北京东大正保科技有限公司	0	2.94444	14.4574	0.420518	0.152279	14.221	5.11199	0	9.887	0	0	11.8479	0	1	0	0	0	0	0	0	0	12.9845	0	11.8479	0	0
2017	北京东大正保科技有限公司	0	3.04452	15.7026	0.439394	0.0935155	15.3841	7.12528	0	11.5146	0	0	12.9845	0	1	0	0	0	0	0	0	0	0	1.94591	12.9845	0	0
2018	北京东大正保科技有限公司	0	3.04452	16.1181	0.59	0.0463956	15.4642	7.33368	0	11.3133	0	1.94591	0	0	1	0	0	0	0	0	0				0	2.99573	0
2013	北京东奥时代教育科技有限公司	0	2.48491	12.8683	0.350886	0.129527	12.5023	0	3.21888	9.40689	0	1.79176	9.1003	1	1	0	12.5849	0	0	0	6.98682	0	9.23005	0	9.1003	2.94444	0
2014	北京东奥时代教育科技有限公司	0	2.3979	11.51	0.372372	0.0067595	10.4818	0	0	0	0	0	9.23005	0	0	0	0	0	0	0	0	0	9.32429	0	9.23005	0	0
2015	北京东奥时代教育科技有限公司	0	2.3979	11.6486	0.266071	0.0008732	10.9155	5.39816	0	0	0	0	9.32429	0	0	0	0	0	0	0	0	0	10.1572	0	9.32429	0	0
2016	北京东奥时代教育科技有限公司	0	2.3979	11.6749	0.280286	0.0048478	11.9885	4.70953	0	0	0	0	10.1572	0	0	0	0	0	0	0	0	0	10.1491	0	10.1572	0	0
2017	北京东奥时代教育科技有限公司	0	2.56495	10.5188	0.670252	0.0992866	12.0058	5.39816	0	0	0	0	10.1491	0	0	0	0	0	0	0	0	0	0	0	10.1491	0	0
2018	北京东奥时代教育科技有限公司	0	2.56495	11.6977	0.368227	0.0387563	12.1603	5.3799	0	0	0	0	0	0	0	0	0	0	0	0	0				0	0	0
2013	北京东恒宇技术开发中心	0	3.21888	10.395	0.54447	0.0045265	8.0542	0	0	4.07754	0	0	6.22059	0	1	0	0	0	0	0	0	0	6.29711	0	6.22059	0	0
2014	北京东恒宇技术开发中心	0	3.21888	10.3998	0.579265	-0.0326312	7.30452	0	0	3.66356	0	0	6.29711	0	1	0	0	0	0	0	0	0	6.00635	0	6.29711	0	0
2015	北京东恒宇技术开发中心	0	3.21888	10.3794	0.615397	-0.0427165	7.64779	2.30259	0	0	0	0	6.00635	0	0	0	0	0	0	0	0	0	6.20658	0	6.00635	0	0
2016	北京东恒宇技术开发中心	0	3.21888	10.413	0.669721	-0.0418444	7.31389	1.79176	0	0	0	0	6.20658	0	0	0	0	0	0	0	0	0	7.45182	0	6.20658	0	0
2017	北京东恒宇技术开发中心	0	3.29584	11.4515	0.64792	0.0033814	9.64251	2.94444	0	0	0	0	7.45182	0	0	0	0	0	0	0	0	0	0	0	7.45182	0	0
2018	北京东恒宇技术开发中心	0	2.56495	11.7697	0.7424	-0.321142	5.1299	0	0	0	0	0	0	0	0	0	0	0	0	0	0				0	0	0
2013	北京东方三维能源技术有限责任公司	0	2.77259	12.0878	0.769056	0.0737247	11.3891	0	0	7.11883	0	0	9.49965	0	1	0	0	0	0	0	9.02712	0	5.39816	0	9.49965	0	0
2014	北京东方三维能源技术有限责任公司	0	2.70805	8.19726	0.393939	0	5.42495	0	0	0	0	0	5.39816	0	0	0	0	0	0	0	0	0	5.37064	0	5.39816	0	0
2015	北京东方三维能源技术有限责任公司	0	2.70805	8.1934	0.39104	0	5.3845	2.3979	0	0.693147	0	0	5.37064	0	1	0	0	0	0	0	0	0	5.3799	0	5.37064	0	0
2016	北京东方三维能源技术有限责任公司	0	2.70805	8.19395	0.391377	0.0005528	6.14633	1.09861	0	0	0	0	5.3799	0	0	0	0	0	0	0	0	0	5.57973	0	5.3799	0	0
2017	北京东方三维能源技术有限责任公司	0	2.70805	8.76733	0.0092265	-0.0280374	5.85507	2.56495	0	0	0	0	5.57973	0	0	0	0	0	0	0	0	0	0	0	5.57973	0	0
2018	北京东方三维能源技术有限责任公司	0	2.83321	7.62706	0.0092265	-1.18758	5.1299	0	0	0	0	0	0	0	0	0	0	0	0	0	0				0	0	0
2013	北京东方中原数码科技有限公司	0	2.94444	9.08964	1.35139	0.0130896	8.94781	0	0	0	0	0	7.03791	0	0	0	0	0	0	0	0	0	9.07841	1.38629	7.03791	0	0
2014	北京东方中原数码科技有限公司	0	2.77259	9.78194	0.167589	-0.0329757	12.0467	0	0	0	0	1.38629	9.07841	0	0	0	0	0	0	0	0	0	7.91462	0	9.07841	2.70805	0
2015	北京东方中原数码科技有限公司	0	2.77259	9.68682	0.0779979	-0.0152767	12.0188	0	0	0	0	0	7.91462	0	0	0	0	0	0	0	0	0	8.40894	0	7.91462	0	0
2016	北京东方中原数码科技有限公司	0	2.77259	10.0169	0.265557	0.112981	10.5394	3.7612	0	0	0	0	8.40894	0	0	0	0	0	0	0	0	8.20324	9.83516	0	8.40894	0	0
2017	北京东方中原数码科技有限公司	0	2.89037	12.0787	0.0804198	0.0515573	11.198	3.7612	0	7.55747	0	0	9.83516	0	1	0	0	0	0	0	8.20324	8.58206	0	0	9.83516	0	0
2018	北京东方中原数码科技有限公司	0	2.89037	12.0968	0.0959711	0.0028109	11.2461	3.89182	0	6.05678	0	0	0	0	1	0	0	0	0	0	8.58206				0	0	0
2013	北京东方中科集成科技股份有限公司	0	2.99573	11.6068	0.973991	0.0008193	10.5253	0	0	0	0	0	7.96867	0	0	0	0	0	0	0	0	0	9.48052	0	7.96867	0	0
2014	北京东方中科集成科技股份有限公司	0	2.94444	9.78194	0.167589	-0.0329757	12.9409	0	0	2.89037	0	0	9.48052	0	1	0	0	0	0	0	0	0	9.4261	0	9.48052	0	0
2015	北京东方中科集成科技股份有限公司	0	2.94444	9.68682	0.0779979	-0.0152767	13.0685	0	0	0	0	0	9.4261	0	0	0	0	0	0	0	0	0	8.40894	0	9.4261	0	0
2016	北京东方中科集成科技股份有限公司	0	2.94444	10.0169	0.265557	0.112981	10.5394	4.20469	0	0	0	0	8.40894	0	0	0	0	0	0	0	0	11.0603	9.5799	0	8.40894	0	0
2017	北京东方中科集成科技股份有限公司	0	3.04452	13.1146	0.150337	0.0803393	13.3301	4.20469	0	5.63835	0	0	9.5799	0	1	0	0	0	0	0	11.0603	11.479	0	0	9.5799	0	0
2018	北京东方中科集成科技股份有限公司	0	3.04452	13.376	0.289096	0.0490849	13.5108	4.20469	8.78263	0.693147	0	0	0	1	1	0	8.78263	0	0	0	11.479				0	0	0
2013	北京东方之星幼儿教育科技有限公司	0	2.89037	6.90475	2.8262	-0.126506	7.59085	0	0	3.91202	0	0	7.24779	0	1	0	0	0	0	0	0	0	8.89247	0	7.24779	0	0
2014	北京东方之星幼儿教育科技有限公司	0	2.83321	9.78194	0.167589	-0.0329757	11.4482	0	0	6.9489	0	0	8.89247	0	1	0	0	0	0	0	0	0	8.85581	0	8.89247	0	0
2015	北京东方之星幼儿教育科技有限公司	0	2.83321	9.68682	0.0779979	-0.0152767	11.5718	0	0	6.92756	0	0	8.85581	0	1	0	0	0	0	0	0	0	8.06683	0	8.85581	0	0
2016	北京东方之星幼儿教育科技有限公司	0	2.83321	13.3437	0.812357	4.49e-05	10.4665	4.2485	0	1.09861	0	0	8.06683	0	1	0	0	0	0	0	0	0	8.65783	0	8.06683	0	0
2017	北京东方之星幼儿教育科技有限公司	0	2.94444	14.4574	0.789474	-4.74e-05	10.9466	4.69135	0	0	0	0	8.65783	0	0	0	0	0	0	0	0	9.82425	0	0	8.65783	0	0
2018	北京东方之星幼儿教育科技有限公司	0	2.99573	12.0525	0.0908105	-0.0089551	11.889	4.11087	0	9.95603	0	0	0	0	1	0	0	0	0	0	9.82425				0	0	5.1985
2013	北京东方京海电子科技有限公司	0	2.30259	7.52348	1.17568	-0.145946	11.0857	0	0	0	0	0	8.06715	0	0	0	0	0	0	0	0	0	7.81843	0	8.06715	0	0
2014	北京东方京海电子科技有限公司	0	2.94444	11.3817	0.417892	0.0767827	10.582	0	0	0	0	0	7.81843	0	0	0	0	0	0	0	0	0	8.2764	0	7.81843	0	0
2015	北京东方京海电子科技有限公司	0	2.94444	11.5325	0.424257	0.0855299	10.8915	4.07754	0	6.11368	0	0	8.2764	0	1	0	0	0	0	0	0	0	8.67676	0	8.2764	0	0
2016	北京东方京海电子科技有限公司	0	2.94444	11.7114	0.452901	0.076011	11.836	3.43399	0	0	0	0	8.67676	0	0	0	0	0	0	0	0	7.87812	9.79116	0	8.67676	0	0
2017	北京东方京海电子科技有限公司	0	3.04452	13.2548	0.663089	0.0689231	13.0744	4.97673	0	0	0	0	9.79116	0	0	0	0	0	0	0	7.87812	7.87842	0	0	9.79116	0	0
2018	北京东方京海电子科技有限公司	0	3.04452	13.2478	0.488044	0.0781688	13.2092	5.16479	6.92854	0	0	0	0	1	0	0	0	0	0	0	7.87842				0	0	0
2013	北京东方仿真控制技术有限公司	0	2.56495	11.5584	0.167504	0.140845	10.0392	0	0	6.61473	0	0	9.19421	0	1	0	0	0	0	0	0	0	9.31263	0	9.19421	0	0
2014	北京东方仿真控制技术有限公司	0	2.56495	10.8652	0.0902488	0.0405948	9.99834	0	0	5.59842	0	0	9.31263	0	1	0	0	0	0	0	0	0	9.33926	0	9.31263	0	0
2015	北京东方仿真控制技术有限公司	0	2.56495	11.0824	0.0842536	0.0607832	10.0859	4.97673	0	7.06048	0	0	9.33926	0	1	0	0	0	0	0	0	0	10.153	0	9.33926	0	0
2016	北京东方仿真控制技术有限公司	0	3.13549	11.2832	0.104437	0.176032	10.9955	4.29046	0	7.37463	0	0	10.153	0	1	0	0	0	0	0	0	0	9.97213	0	10.153	0	0
2017	北京东方仿真控制技术有限公司	0	3.21888	12.5023	0.0755571	0.156714	12.2005	6.18826	0	9.18636	0	0	9.97213	0	1	0	0	0	0	0	0	0	0	0	9.97213	0	0
2018	北京东方仿真控制技术有限公司	0	3.21888	12.4286	0.0600115	-0.087844	12.1397	6.40853	7.4378	8.6505	0	0	0	1	1	0	16.0875	0	0	0	0				0	0	0
2013	北京东方佳讯技术有限公司	0	2.70805	9.86952	0.882675	-0.0477989	7.24351	0	0	0	1.09861	1.60944	5.77765	0	0	1	0	0	0	0	5.67303	0	9.01942	0	5.77765	2.83321	0
2014	北京东方佳讯技术有限公司	0	2.70805	10.1544	0.0467631	0.0030345	8.76155	0	0	2.07944	0	0	9.01942	0	1	0	0	0	0	0	0	0	8.69668	0	9.01942	0	0
2015	北京东方佳讯技术有限公司	0	2.70805	11.1836	0.372912	0.129187	8.63409	0	0	1.60944	0	0	8.69668	0	1	0	0	0	0	0	0	0	8.19781	0	8.69668	0	0
2016	北京东方佳讯技术有限公司	0	2.70805	10.2583	0.136475	0.0030858	9.69122	2.77259	0	2.19722	0	0	8.19781	0	1	0	0	0	0	0	0	0	10.1654	0	8.19781	0	0
2017	北京东方佳讯技术有限公司	0	2.83321	11.4313	0.195638	0.0027344	10.2789	4.11087	0	3.21888	0	0	10.1654	0	1	0	0	0	0	0	0	0	0	0	10.1654	0	0
2018	北京东方佳讯技术有限公司	0	2.83321	11.4817	0.232945	0.0030952	10.9012	3.61092	0	3.43399	0	0	0	0	1	0	0	0	0	0	0				0	0	0
2013	北京东方信联科技有限公司	0	3.09104	13.4698	0.564486	0.0042388	11.3436	0	0	5.01728	0	0	7.82164	0	1	0	0	0	0	0	0	0	7.13489	0	7.82164	0	0
2014	北京东方信联科技有限公司	0	3.09104	13.3744	0.525077	-0.0038797	11.0131	0	0	0	0	0	7.13489	0	0	0	0	0	0	0	0	0	6.77308	0	7.13489	0	0
2015	北京东方信联科技有限公司	0	3.09104	13.468	0.570624	-0.0031144	10.0343	1.94591	0	0	0	0	6.77308	0	0	0	0	0	0	0	0	0	6.53814	0	6.77308	0	0
2016	北京东方信联科技有限公司	0	3.09104	12.7345	0.553554	-0.0005394	10.2784	1.09861	0	0	0	0	6.53814	0	0	0	0	0	0	0	0	0	8.16877	0	6.53814	0	0
2017	北京东方信联科技有限公司	0	3.17805	14.6484	0.521739	-0.0063243	11.3397	2.07944	0	0	0	0	8.16877	0	0	0	0	0	0	0	0	0	0	0	8.16877	0	0
2018	北京东方信联科技有限公司	0	3.17805	14.6484	0.521739	-0.0043613	10.53	2.07944	0	0	0	0	0	0	0	0	0	0	0	0	0				0	0	0
2013	北京东方兴华科技发展有限责任公司	0	3.09104	10.7848	0.756991	-0.118356	8.63728	0	0	0	0	0	6.91473	0	0	0	0	0	0	0	0	0	8.31336	1.38629	6.91473	0	0
2014	北京东方兴华科技发展有限责任公司	0	3.09104	10.6078	1.02487	0.114171	10.7482	0	0	0	0	1.38629	8.31336	0	0	0	0	0	0	0	0	0	8.81225	1.94591	8.31336	2.70805	0
2015	北京东方兴华科技发展有限责任公司	0	3.09104	11.4949	1.08675	-0.0226046	10.1074	3.93183	0	0	0	1.94591	8.81225	0	0	0	0	0	0	0	0	0	9.44058	1.94591	8.81225	2.99573	0
2016	北京东方兴华科技发展有限责任公司	0	3.09104	10.8192	1.37022	-0.179628	11.0241	3.2581	0	0	0	1.94591	9.44058	0	0	0	0	0	0	0	0	7.95022	10.1372	3.21888	9.44058	2.99573	0
2017	北京东方兴华科技发展有限责任公司	0	3.17805	11.9178	1.37022	-0.486492	11.0965	3.61092	0	0	0	3.21888	10.1372	0	0	0	0	0	0	0	7.95022	0	0	2.94444	10.1372	3.49651	0
2018	北京东方兴华科技发展有限责任公司	0	3.17805	11.488	2.70946	-0.248462	11.4087	3.43399	0	0	0	2.94444	0	0	0	0	0	0	0	0	0				0	3.4012	0
2013	北京东方创远教育科技有限公司	0	2.94444	10.6308	0.609109	0.000145	8.44656	0	0	0	0	0	6.80239	0	0	0	0	0	0	0	0	0	7.02731	0	6.80239	0	0
2014	北京东方创远教育科技有限公司	0	2.83321	9.19736	0.160892	-0.621884	7.65964	0	0	0	0	0	7.02731	0	0	0	0	0	0	0	0	0	6.35611	0	7.02731	0	0
2015	北京东方创远教育科技有限公司	0	2.83321	9.14537	0.292209	-0.176094	6.93634	0	0	0	0	0	6.35611	0	0	0	0	0	0	0	0	0	6.45991	0	6.35611	0	0
2016	北京东方创远教育科技有限公司	0	2.83321	9.13981	0.294269	-0.0105173	7.25771	0	0	0	0	0	6.45991	0	0	0	0	0	0	0	0	0	7.96589	0	6.45991	0	0
2017	北京东方创远教育科技有限公司	0	2.94444	10.0095	0.363735	-0.056395	8.33591	0	0	0	0	0	7.96589	0	0	0	0	0	0	0	0	0	0	0	7.96589	0	0
2018	北京东方创远教育科技有限公司	0	2.94444	9.88832	0.399635	-0.117575	8.94962	1.94591	0	0	0	0	0	0	0	0	0	0	0	0	0				0	0	0
2013	北京东方华太建筑设计工程有限责任公司	0	3.21888	8.14642	0.802319	0.0092754	10.4518	0	0	5.30827	0	0	8.6844	0	1	0	0	0	0	0	0	0	8.86092	0	8.6844	0	0
2014	北京东方华太建筑设计工程有限责任公司	0	3.21888	6.58893	0.106109	0	10.3057	0	0	5.95064	0	0	8.86092	0	1	0	0	0	0	0	0	5.31876	8.80852	0	8.86092	0	0
2015	北京东方华太建筑设计工程有限责任公司	0	3.21888	7.30384	1.93333	-0.538721	10.3663	2.48491	0	5.90263	0	0	8.80852	0	1	0	0	0	0	0	5.31876	0	6.8742	0	8.80852	0	0
2016	北京东方华太建筑设计工程有限责任公司	0	3.21888	8.22711	0.107487	-0.0219251	8.17667	4.36945	0	1.09861	0	0	6.8742	0	1	0	0	0	0	0	0	5.49687	8.53719	0	6.8742	0	0
2017	北京东方华太建筑设计工程有限责任公司	0	1.94591	10.1656	0.0884118	-0.0835642	9.68875	4.11087	0	0	0	0	8.53719	0	0	0	0	0	0	0	5.49687	4.17189	0	0	8.53719	0	0
2018	北京东方华太建筑设计工程有限责任公司	0	1.94591	8.78859	0.427264	-0.509607	9.4334	4.11087	6.3986	0	0	0	0	1	0	0	0	0	0	0	4.17189				0	0	0
2013	北京东方华智石油工程有限公司	0	2.83321	6.58893	1.28111	0.457093	11.8518	0	0	6.20456	0	1.38629	8.94494	0	1	0	0	0	0	0	0	0	8.44333	0.693147	8.94494	2.70805	0
2014	北京东方华智石油工程有限公司	0	2.77259	11.2238	0.673766	0.0499145	11.0294	0	0	5.86647	0	0.693147	8.44333	0	1	0	0	0	0	0	0	0	8.88114	0	8.44333	2.07944	0
2015	北京东方华智石油工程有限公司	0	2.77259	11.4945	0.693232	0.0532229	11.1897	4.23411	0	6.25958	0	0	8.88114	0	1	0	0	0	0	0	0	0	8.8323	0	8.88114	0	0
2016	北京东方华智石油工程有限公司	0	2.77259	11.5659	0.467365	0.0560329	11.3719	4.14314	0	6.88959	0	0	8.8323	0	1	0	0	0	0	0	0	0	8.86475	0	8.8323	0	0
2017	北京东方华智石油工程有限公司	0	2.89037	11.8545	0.54107	0.0760987	11.7017	4.06044	0	7.35692	0	0	8.86475	0	1	0	0	0	0	0	0	0	0	0	8.86475	0	0
2018	北京东方华智石油工程有限公司	0	2.89037	12.0547	0.548151	0.0981396	12.0409	4.06044	0	7.4313	0	0	0	0	1	0	0	0	0	0	0				0	0	0
2013	北京东方嘉力信息科技有限公司	0	2.89037	10.8392	0.619925	0.0280687	11.6676	0	0	0	0	0	10.0881	0	0	1	0	0	0	0	8.86497	0	6.51619	0	10.0881	0	0
2014	北京东方嘉力信息科技有限公司	0	2.83321	10.1544	0.0467631	0.0030345	10.8359	0	0	7.02909	0	0	6.51619	0	1	0	0	0	0	0	0	6.49148	6.22851	0	6.51619	0	0
2015	北京东方嘉力信息科技有限公司	0	2.83321	10.0968	0.502699	0.0198228	10.1606	2.56495	0	7.02198	0	0	6.22851	0	1	0	0	0	0	0	6.49148	0	8.19781	0	6.22851	0	0
2016	北京东方嘉力信息科技有限公司	0	2.83321	10.2583	0.136475	0.0030858	9.69122	2.63906	0	2.19722	0	0	8.19781	0	1	0	0	0	0	0	0	0	8.31042	0	8.19781	0	0
2017	北京东方嘉力信息科技有限公司	0	2.94444	12.7269	0.8329	0.002183	10.9056	3.71357	0	7.15929	0	0	8.31042	0	1	0	0	0	0	0	0	0	0	0	8.31042	0	0
2018	北京东方嘉力信息科技有限公司	0	2.94444	12.7199	0.81439	0.0058326	11.9552	3.93183	0	8.91878	0	0	0	0	1	0	0	0	0	0	0				0	0	0
2013	北京东方国信科技股份有限公司	0	3.09104	14.604	0.110723	0.0898436	12.7219	0	0	9.31812	0	0	11.3454	0	1	0	0	0	0	0	0	0	11.3175	0	11.3454	0	0
2014	北京东方国信科技股份有限公司	0	3.09104	15.0683	0.168456	0.0688069	12.9162	0	0	9.68097	0	0	11.3175	0	1	0	0	0	0	0	0	0	11.4184	0	11.3175	0	0
2015	北京东方国信科技股份有限公司	0	3.09104	15.5019	0.37037	0.04751	13.1197	6.58064	0	9.19502	0	0	11.4184	0	1	0	0	0	0	0	0	0	12.3752	0	11.4184	0	0
2016	北京东方国信科技股份有限公司	0	3.09104	16.0238	0.197802	0.040276	14.152	6.83087	0	10.8275	0	0	12.3752	0	1	0	0	0	0	0	0	0	13.0615	0	12.3752	0	7.38585
2017	北京东方国信科技股份有限公司	0	3.17805	16.6487	0.172414	0.0551724	15.4832	7.38709	0	12.3326	11.3214	0	13.0615	0	1	1	0	14.025	0	0	0	0	12.0224	4.74493	13.0615	0	9.41157
2018	北京东方国信科技股份有限公司	0	3.17805	16.6487	0.229412	0.0617647	15.7176	7.38709	9.35141	12.4564	13.2095	4.74493	12.0224	1	1	1	20.2158	14.025	8.50936	13.3251	0				12.0224	3.8712	8.3185
2013	北京东方圣赛达能源环境工程有限公司	0	2.70805	9.64043	0.434008	0.327522	10.5542	0	0	0	0	0	8.01895	0	0	0	0	0	0	0	0	7.79345	7.13648	0	8.01895	0	0
2014	北京东方圣赛达能源环境工程有限公司	0	2.70805	10.5361	0.482443	0.0132278	9.91284	0	0	0	0	0	7.13648	0	0	0	0	0	0	0	7.79345	7.92957	7.32581	0	7.13648	0	0
2015	北京东方圣赛达能源环境工程有限公司	0	2.70805	10.4399	0.41344	0.0199731	10.1106	0	0	3.91202	0	0	7.32581	0	1	0	0	0	0	0	7.92957	7.41891	6.69827	0	7.32581	0	0
2016	北京东方圣赛达能源环境工程有限公司	0	2.70805	10.3543	0.351778	0.0107989	9.53597	2.19722	0	3.52636	0	0	6.69827	0	1	0	0	0	0	0	7.41891	6.71201	5.8999	0	6.69827	0	0
2017	北京东方圣赛达能源环境工程有限公司	0	2.83321	10.3187	0.324091	0.0050835	8.71817	1.94591	0	3.61092	0	0	5.8999	0	1	0	0	0	0	0	6.71201	0	0	0	5.8999	0	0
2018	北京东方圣赛达能源环境工程有限公司	0	2.83321	9.90099	0.185473	-0.21174	8.30918	0	0	0	0	0	0	0	0	0	0	0	0	0	0				0	0	0
2013	北京东方广视数字技术有限公司	0	2.48491	10.9697	0.339818	0.402603	10.3827	0	0	8.69735	0	0	8.95609	0	1	0	0	0	0	0	8.28201	0	8.82424	0	8.95609	0	8.45914
2014	北京东方广视数字技术有限公司	0	2.48491	10.6802	0.169576	0.457093	10.155	0	0	8.8588	0	0	8.82424	0	1	0	0	0	0	0	0	6.85246	8.46947	0	8.82424	0	0
2015	北京东方广视数字技术有限公司	0	2.48491	11.0432	0.13245	0.457093	10.7798	1.94591	0	9.08183	0	0	8.46947	0	1	0	0	0	0	0	6.85246	10.0653	8.02126	0	8.46947	0	0
2016	北京东方广视数字技术有限公司	0	2.48491	11.8603	0.11918	0.457093	12.0885	2.48491	0	10.4325	0	0	8.02126	0	1	0	0	0	0	0	10.0653	9.15643	9.07004	0	8.02126	0	8.80342
2017	北京东方广视数字技术有限公司	0	2.63906	12.6559	0.220685	0.389443	11.4774	4.39445	0	10.8002	0	0	9.07004	0	1	0	0	0	0	0	9.15643	9.29101	0	0	9.07004	0	0
2018	北京东方广视数字技术有限公司	0	2.63906	11.5187	0.0513522	-0.355041	11.3125	3.82864	0	9.98488	0	0	0	0	1	0	0	0	0	0	9.29101				0	0	7.57096
2013	北京东方康明科技开发有限公司	0	2.89037	10.6532	0.279953	0.0071116	9.90713	0	0	0	0	0	7.5475	0	0	0	0	0	0	0	0	7.62353	7.31455	0	7.5475	0	0
2014	北京东方康明科技开发有限公司	0	2.83321	9.16346	0.0360549	0.186458	9.41222	0	0	5.18739	0	0	7.31455	0	1	0	0	0	0	0	7.62353	7.22686	7.04839	0	7.31455	0	0
2015	北京东方康明科技开发有限公司	0	2.83321	9.20804	0.0359864	0.0496191	8.93036	1.94591	0	3.91202	0	0	7.04839	0	1	0	0	0	0	0	7.22686	7.13099	6.95559	0	7.04839	0	0
2016	北京东方康明科技开发有限公司	0	2.83321	9.24985	0.039031	0.0431648	8.81522	1.94591	0	3.82864	0	0	6.95559	0	1	0	0	0	0	0	7.13099	7.12547	6.57088	0	6.95559	0	0
2017	北京东方康明科技开发有限公司	0	2.94444	9.26379	0.0364998	0.0856086	8.81374	1.94591	0	4.51086	0	0	6.57088	0	1	0	0	0	0	0	7.12547	7.08415	0	0	6.57088	0	0
2018	北京东方康明科技开发有限公司	0	2.94444	9.34636	0.0367493	0.0899092	8.75935	1.94591	3.73767	4.64439	0	0	0	1	1	0	8.34854	0	0	0	7.08415				0	0	0
2013	北京东方开智信息技术有限公司	0	2.77259	9.63828	0.963233	-0.0169492	5.4848	0	0	0	0	0	4.79579	0	0	0	0	0	0	0	4.98912	0	4.33073	0	4.79579	0	0
2014	北京东方开智信息技术有限公司	0	2.77259	8.71095	0.027027	0.0056032	5.3033	0	0	1.09861	0	0	4.33073	0	1	0	0	0	0	0	0	0	4.33073	0	4.33073	0	0
2015	北京东方开智信息技术有限公司	0	2.77259	8.99305	0.233159	0.0330599	5.78996	0	0	3.04452	0	0	4.33073	0	1	0	0	0	0	0	0	0	5.03044	0	4.33073	0	0
2016	北京东方开智信息技术有限公司	0	2.77259	8.757	0.0261253	0.0069248	7.10579	0	0	0	0	0	5.03044	0	0	0	0	0	0	0	0	0	6.94022	0	5.03044	0	0
2017	北京东方开智信息技术有限公司	0	2.89037	9.86241	0.0237574	0.0118787	8.60319	2.56495	0	3.43399	0	0	6.94022	0	1	0	0	0	0	0	0	0	0	0	6.94022	0	0
2018	北京东方开智信息技术有限公司	0	2.89037	9.86646	0.0224159	0.00934	7.77359	1.94591	0	4.79579	0	0	0	0	1	0	0	0	0	0	0				0	0	0
2013	北京东方惠尔图像技术有限公司	0	2.3979	12.7635	0.362616	0.100807	11.6026	0	0	7.78322	0	0	10.2325	0	1	0	0	0	0	0	0	0	9.58301	2.07944	10.2325	0	6.78106
2014	北京东方惠尔图像技术有限公司	0	3.04452	9.95712	0.490119	0.0002843	11.2999	0	0	4.00733	0	2.07944	9.58301	0	1	0	0	0	0	0	0	0	9.83006	2.19722	9.58301	3.09104	0
2015	北京东方惠尔图像技术有限公司	0	3.04452	12.4635	0.240407	0.111198	11.4933	3.95124	0	9.23455	0	2.19722	9.83006	0	1	0	0	0	0	0	0	7.90346	10.122	1.94591	9.83006	3.13549	4.51086
2016	北京东方惠尔图像技术有限公司	0	3.04452	12.9913	0.264871	0.0135099	11.7484	3.98898	0	8.95235	0	1.94591	10.122	0	1	0	0	0	0	0	7.90346	9.15175	9.89025	2.30259	10.122	2.99573	6.4552
2017	北京东方惠尔图像技术有限公司	0	3.13549	12.9711	0.320159	-0.0237444	11.1655	4.02535	0	8.58261	0	2.30259	9.89025	0	1	0	0	0	0	0	9.15175	8.13411	0	2.30259	9.89025	3.17805	0
2018	北京东方惠尔图像技术有限公司	0	3.13549	12.9681	0.318177	-0.0226217	10.9322	3.2581	4.99043	5.55296	0	2.30259	0	1	1	0	10.5327	0	0	0	8.13411				0	3.17805	0
2013	北京东方慧神科技有限公司	0	2.94444	6.90475	2.8262	-0.126506	9.88797	0	0	0	0	1.94591	7.21303	0	0	0	0	0	0	0	0	6.81453	5.28827	0	7.21303	2.99573	0
2014	北京东方慧神科技有限公司	0	2.83321	9.98985	0.834564	0.0100904	8.60153	0	0	0	0	0	5.28827	0	0	0	0	0	0	0	6.81453	0	5.40268	0	5.28827	0	0
2015	北京东方慧神科技有限公司	0	2.83321	12.4635	0.240407	0.111198	9.09974	3.95124	0	0	0	0	5.40268	0	0	0	0	0	0	0	0	7.90346	10.122	0	5.40268	0	0
2016	北京东方慧神科技有限公司	0	2.83321	12.9913	0.264871	0.0135099	11.7484	1.09861	0	8.95235	0	0	10.122	0	1	0	0	0	0	0	7.90346	0	5.50126	0	10.122	0	0
2017	北京东方慧神科技有限公司	0	2.94444	9.98161	0.810673	0.0124399	8.77199	1.09861	0	0	0	0	5.50126	0	0	0	0	0	0	0	0	0	0	0	5.50126	0	0
2018	北京东方慧神科技有限公司	0	2.94444	9.94405	0.797955	0.0127239	8.36474	1.09861	0	0	0	0	0	0	0	0	0	0	0	0	0				0	0	0
2013	北京东方振动和噪声技术研究所	0	3.52636	9.92098	0.210544	-0.0122347	10.4919	0	0	5.64191	0	0	8.72437	0	1	0	0	0	0	0	0	0	8.44247	0	8.72437	0	0
2014	北京东方振动和噪声技术研究所	0	3.52636	9.78194	0.167589	-0.0329757	10.6001	0	0	7.98446	0	0	8.44247	0	1	0	0	0	0	0	0	0	8.62263	0	8.44247	0	0
2015	北京东方振动和噪声技术研究所	0	3.52636	9.68682	0.0779979	-0.0152767	10.5522	0	0	7.99024	0	0	8.62263	0	1	0	0	0	0	0	0	7.24357	9.35505	0	8.62263	0	0
2016	北京东方振动和噪声技术研究所	0	3.52636	11.4577	0.473484	0.0816301	11.1397	3.43399	0	8.96814	0	0	9.35505	0	1	0	0	0	0	0	7.24357	0	10.5833	0	9.35505	0	0
2017	北京东方振动和噪声技术研究所	0	2.94444	12.7963	0.45157	0.147802	12.4548	5.3799	0	10.0933	0	0	10.5833	0	1	0	0	0	0	0	0	0	0	0	10.5833	0	9.13981
2018	北京东方振动和噪声技术研究所	0	1.94591	12.6671	0.223935	0.164873	12.6395	5.35186	0	9.86864	0	0	0	0	1	0	0	0	0	0	0				0	0	0
2013	北京东方文辉信息技术有限公司	0	2.77259	11.0047	0.588217	0.0094426	11.3703	0	0	0	0	0	8.92705	0	0	0	0	0	0	0	0	0	8.17301	0	8.92705	0	7.00397
2014	北京东方文辉信息技术有限公司	0	2.77259	10.0251	0.637209	0.136722	9.96623	0	0	5.01063	0	0	8.17301	0	1	0	0	0	0	0	0	0	7.51589	0	8.17301	0	7.24993
2015	北京东方文辉信息技术有限公司	0	2.77259	10.0326	0.54245	0.0037792	9.40952	3.71357	0	0	0	0	7.51589	0	0	0	0	0	0	0	0	0	8.75353	0	7.51589	0	0
2016	北京东方文辉信息技术有限公司	0	2.77259	9.50458	0.474516	-0.322802	9.39141	3.04452	0	6.09807	0	0	8.75353	0	1	0	0	0	0	0	0	0	9.77832	0	8.75353	0	0
2017	北京东方文辉信息技术有限公司	0	2.89037	11.168	0.737293	-0.0274483	11.4196	4.79579	0	7.4725	0	0	9.77832	0	1	0	0	0	0	0	0	0	0	0	9.77832	0	0
2018	北京东方文辉信息技术有限公司	0	2.89037	11.125	0.76919	-0.0330739	11.1145	4.51086	5.01728	7.07581	0	0	0	1	1	0	12.0856	0	0	0	0				0	0	0
2013	北京东方新强设备制造有限公司	0	3.04452	10.1917	1.36522	-0.288906	7.53743	0	0	0	0	0	6.54103	0	0	0	0	0	0	0	0	8.85651	8.1747	0.693147	6.54103	0	0
2014	北京东方新强设备制造有限公司	0	2.94444	11.1981	0.459913	0.0385522	11.277	0	0	6.3081	0	0.693147	8.1747	0	1	0	0	0	0	0	8.85651	8.53138	7.82164	1.60944	8.1747	2.07944	0
2015	北京东方新强设备制造有限公司	0	2.94444	11.4682	0.60315	-0.0225875	10.8495	2.89037	0	5.23644	0	1.60944	7.82164	0	1	0	0	0	0	0	8.53138	7.74777	7.8462	0	7.82164	2.83321	0
2016	北京东方新强设备制造有限公司	0	2.94444	10.9324	0.531683	-0.208059	9.9952	2.48491	0	1.60944	0	0	7.8462	0	1	0	0	0	0	0	7.74777	7.99957	7.55747	0.693147	7.8462	0	0
2017	北京东方新强设备制造有限公司	0	3.04452	10.7732	0.60492	-0.153451	10.2636	2.48491	0	0	0	0.693147	7.55747	0	0	0	0	0	0	0	7.99957	0	0	0	7.55747	2.07944	0
2018	北京东方新强设备制造有限公司	0	1.94591	10.9392	0.343664	-0.23131	6.76964	3.61092	0	0	0	0	0	0	0	0	0	0	0	0	0				0	0	0
2013	北京东方新星石化工程股份有限公司	0	3.29584	11.0366	0.407581	0.109673	13.0261	0	0	8.90667	0	2.48491	9.83847	0	1	0	0	0	0	0	8.81422	8.85651	9.49507	1.60944	9.83847	3.2581	0
2014	北京东方新星石化工程股份有限公司	0	3.29584	11.1981	0.459913	0.0385522	12.972	0	0	8.84419	0	1.60944	9.49507	0	1	0	0	0	0	0	8.85651	8.53138	9.96341	1.09861	9.49507	2.83321	0
2015	北京东方新星石化工程股份有限公司	0	3.29584	11.4682	0.60315	-0.0225875	12.4098	2.89037	0	8.71834	0	1.09861	9.96341	0	1	0	0	0	0	0	8.53138	7.74777	7.8462	1.09861	9.96341	2.48491	0
2016	北京东方新星石化工程股份有限公司	0	3.29584	10.9324	0.531683	-0.208059	9.9952	4.86754	0	1.60944	0	1.09861	7.8462	0	1	0	0	0	0	0	7.74777	7.99957	7.55747	0.693147	7.8462	2.48491	7.97453
2017	北京东方新星石化工程股份有限公司	0	3.04452	10.7732	0.60492	-0.153451	10.2636	2.48491	0	0	0	0.693147	7.55747	0	0	0	0	0	0	0	7.99957	0	0	0	7.55747	2.07944	0
2018	北京东方新星石化工程股份有限公司	0	1.94591	10.9392	0.343664	-0.23131	6.76964	3.61092	0	0	0	0	0	0	0	0	0	0	0	0	0				0	0	0
2013	北京东方易超科技有限公司	0	2.89037	10.7981	0.49395	0.0284091	10.9857	0	0	5.61313	0	1.38629	8.3299	0	1	0	0	0	0	0	9.28683	0	6.3986	0	8.3299	2.70805	0
2014	北京东方易超科技有限公司	0	2.83321	9.08012	0.259057	0.0046708	7.84893	0	0	0	0	0	6.3986	0	0	0	0	0	0	0	0	0	6.3986	0	6.3986	0	0
2015	北京东方易超科技有限公司	0	2.83321	8.73745	0.0248756	-0.0690098	7.81278	2.19722	0	0	0	0	6.3986	0	0	0	0	0	0	0	0	0	7.09091	0	6.3986	0	0
2016	北京东方易超科技有限公司	0	2.83321	9.4318	0.0270877	-0.0008014	8.62065	2.19722	0	0	0	0	7.09091	0	0	0	0	0	0	0	0	0	8.10198	0	7.09091	0	0
2017	北京东方易超科技有限公司	0	2.94444	10.3481	0.0270877	-0.0008014	9.53683	3.71357	0	0	0	0	8.10198	0	0	0	0	0	0	0	0	0	0	0	8.10198	0	0
2018	北京东方易超科技有限公司	0	2.94444	10.393	0.0092265	0.0376954	9.50532	3.71357	7.31389	0	0	0	0	1	0	0	0	0	0	0	0				0	0	0
2013	北京东方智辰科技开发有限公司	0	2.56495	10.2426	0.153249	-0.0123967	9.0059	0	0	6.67456	0	0	8.06872	0	1	0	0	0	0	0	0	0	7.70661	0	8.06872	0	0
2014	北京东方智辰科技开发有限公司	0	2.56495	9.78194	0.167589	-0.0329757	7.77022	0	0	0	0	0	7.70661	0	0	0	0	0	0	0	0	0	7.21082	0	7.70661	0	5.20401
2015	北京东方智辰科技开发有限公司	0	2.56495	9.68682	0.0779979	-0.0152767	7.23993	0	0	0	0	0	7.21082	0	0	0	0	0	0	0	0	0	7.81561	0	7.21082	0	4.77912
2016	北京东方智辰科技开发有限公司	0	2.56495	9.97799	0.162257	-0.0950524	7.94343	2.48491	0	0	0	0	7.81561	0	0	0	0	0	0	0	0	0	9.01226	0	7.81561	0	3.21888
2017	北京东方智辰科技开发有限公司	0	2.70805	10.26	0.0092265	0.015543	9.45383	4.11087	0	0	0	0	9.01226	0	0	0	0	0	0	0	0	0	0	0	9.01226	0	0
2018	北京东方智辰科技开发有限公司	0	2.70805	10.3791	0.0092265	0.0820436	9.478	3.89182	2.56495	4.97673	0	0	0	1	1	0	7.4553	0	0	0	0				0	0	0
2013	北京东方正通科技有限公司	0	2.94444	11.2015	0.492463	0.0001502	10.679	0	0	4.07754	0	0	8.36311	0	1	0	0	0	0	0	7.61855	0	8.36893	0	8.36311	0	8.98732
2014	北京东方正通科技有限公司	1	2.83321	9.78194	0.167589	-0.0329757	9.98626	0	5.9162	3.85015	0	0	8.36893	1	1	0	9.7422	0	0	0	0	0	7.88194	0	8.36893	0	6.68586
2015	北京东方正通科技有限公司	1	2.83321	9.68682	0.0779979	-0.0152767	10.029	0	0	0	0	0	7.88194	0	0	0	0	0	0	0	0	0	8.06683	0	7.88194	0	6.3986
2016	北京东方正通科技有限公司	1	2.83321	13.3437	0.812357	4.49e-05	10.4665	3.09104	0	1.09861	0	0	8.06683	0	1	0	0	0	0	0	0	0	8.65783	0	8.06683	0	6.06611
2017	北京东方正通科技有限公司	0	2.94444	14.4574	0.789474	-4.74e-05	10.9466	4.69135	0	0	0	0	8.65783	0	0	0	0	0	0	0	0	9.82425	0	0	8.65783	0	0
2018	北京东方正通科技有限公司	0	2.99573	12.0525	0.0908105	-0.0089551	11.889	4.11087	0	9.95603	0	0	0	0	1	0	0	0	0	0	9.82425				0	0	5.1985
2013	北京东方磁源新材料有限公司	0	2.70805	8.7247	0.2921	0.0552666	7.26473	0	0	4.43082	0	0	5.84064	0	1	0	0	0	0	0	0	7.86194	7.70436	1.94591	5.84064	0	0
2014	北京东方磁源新材料有限公司	0	2.63906	9.85367	0.250223	-0.205971	10.0739	0	0	0	5.41165	1.94591	7.70436	0	0	1	0	0	0	0	7.86194	8.12077	7.93236	0	7.70436	2.99573	0
2015	北京东方磁源新材料有限公司	0	2.63906	10.6332	0.693856	-0.0383976	10.382	1.38629	0	0	0	0	7.93236	0	0	0	0	0	0	0	8.12077	8.28487	7.79152	0	7.93236	0	0
2016	北京东方磁源新材料有限公司	0	2.63906	10.882	0.756573	0.0047174	10.9826	2.19722	0	0	0	0	7.79152	0	0	0	0	0	0	0	8.28487	9.15841	8.52516	0	7.79152	0	0
2017	北京东方磁源新材料有限公司	0	2.77259	10.8119	0.713779	0.0251184	11.17	1.09861	0	0	0	0	8.52516	0	0	0	0	0	0	0	9.15841	8.45139	0	0	8.52516	0	0
2018	北京东方磁源新材料有限公司	0	2.77259	9.94184	0.482219	-0.177951	10.3864	1.38629	0	0	0	0	0	0	0	0	0	0	0	0	8.45139				0	0	0
2013	北京东方红海科技发展有限公司	0	2.94444	8.1806	0.372549	0.0002801	6.78219	0	0	0	0	0	5.11799	0	0	0	0	0	0	0	0	8.29376	8.10772	0	5.11799	0	0
2014	北京东方红海科技发展有限公司	0	2.83321	10.4174	0.788013	0.0041273	10.2545	0	0	5.71703	1.09861	0	8.10772	0	1	1	0	6.40853	0	0	8.29376	8.50374	8.15938	0	8.10772	0	0
2015	北京东方红海科技发展有限公司	0	2.83321	10.9876	0.885278	0.0031454	9.86272	3.21888	0	7.0934	0	0	8.15938	0	1	0	0	0	0	0	8.50374	0	8.19726	0	8.15938	0	0
2016	北京东方红海科技发展有限公司	0	2.83321	11.0436	0.880397	0.0025264	10.3981	2.3979	0	7.40792	0	0	8.19726	0	1	0	0	0	0	0	0	0	9.35764	3.43399	8.19726	0	0
2017	北京东方红海科技发展有限公司	0	2.94444	12.3709	0.614527	0.0022135	11.3249	4.57471	0	7.9363	5.88888	3.43399	9.35764	0	1	1	0	13.8221	0	0	0	0	0	1.94591	9.35764	3.55535	0
2018	北京东方红海科技发展有限公司	0	2.94444	12.3377	0.624191	-0.0241965	11.7769	4.20469	0	5.53339	0	1.94591	0	0	1	0	0	0	0	0	0				0	2.99573	0
2013	北京东方红航天生物技术股份有限公司	0	3.09104	12.1444	0.239968	0.186985	11.2979	0	0	7.44425	0	0	8.33878	0	1	0	0	0	0	0	7.27633	3.72779	8.35161	0	8.33878	0	6.74641
2014	北京东方红航天生物技术股份有限公司	0	3.09104	12.2933	0.262472	0.227193	11.6711	0	0	8.57508	0	0	8.35161	0	1	0	0	0	0	0	3.72779	6.04254	8.77755	1.09861	8.35161	0	7.10414
2015	北京东方红航天生物技术股份有限公司	0	3.09104	12.4863	0.238249	0.32506	12.0861	2.99573	0	8.54149	0	1.09861	8.77755	0	1	0	0	0	0	0	6.04254	5.50491	9.28591	0.693147	8.77755	2.48491	0
2016	北京东方红航天生物技术股份有限公司	0	3.09104	12.6525	0.289292	0.26114	12.2572	3.33221	0	9.50614	0	0.693147	9.28591	0	1	0	0	0	0	0	5.50491	6.44599	9.55513	2.3979	9.28591	2.07944	0
2017	北京东方红航天生物技术股份有限公司	0	3.17805	12.7568	0.283471	0.304218	12.6304	3.49651	0	9.34487	0	2.3979	9.55513	0	1	0	0	0	0	0	6.44599	7.8433	0	2.07944	9.55513	3.21888	0
2018	北京东方红航天生物技术股份有限公司	0	3.17805	12.9099	0.301997	0.308749	12.915	3.49651	4.89784	9.36237	0	2.07944	0	1	1	0	14.2526	0	0	0	7.8433				0	3.09104	0
2013	北京东方联鸣科技发展有限公司	0	2.99573	10.1059	0.435655	0.0070247	10.836	0	0	8.54364	0	0	8.55372	0	1	0	0	0	0	0	8.28564	9.00973	8.45425	1.79176	8.55372	0	7.02465
2014	北京东方联鸣科技发展有限公司	1	2.94444	10.5767	0.701436	0.170207	11.4688	0	0	6.50429	0	1.79176	8.45425	0	1	0	0	0	0	0	9.00973	9.03066	8.35773	1.94591	8.45425	2.94444	0
2015	北京东方联鸣科技发展有限公司	1	2.94444	10.8578	0.616451	0.250462	11.4774	2.77259	0	6.82871	0	1.94591	8.35773	0	1	0	0	0	0	0	9.03066	8.87487	8.44355	0	8.35773	2.99573	0
2016	北京东方联鸣科技发展有限公司	1	2.94444	10.9503	0.48766	0.193716	11.3188	2.70805	0	7.22621	0	0	8.44355	0	1	0	0	0	0	0	8.87487	9.07287	8.4038	0	8.44355	0	0
2017	北京东方联鸣科技发展有限公司	1	3.04452	11.0233	0.418749	0.241185	11.5674	2.77259	0	7.03878	0	0	8.4038	0	1	0	0	0	0	0	9.07287	9.52136	0	0	8.4038	0	0
2018	北京东方联鸣科技发展有限公司	1	3.04452	11.2131	0.366163	0.213079	11.7056	2.56495	0	7.33368	0	0	0	0	1	0	0	0	0	0	9.52136				0	0	0
2013	北京东方英宝联合技术有限公司	0	2.70805	10.4872	0.560582	-0.0933839	9.48098	0	0	7.11802	0	0	8.84275	0	1	0	0	0	0	0	0	0	7.8598	0	8.84275	0	0
2014	北京东方英宝联合技术有限公司	0	2.70805	8.72535	0.346654	0.256985	10.6727	0	0	0	0	0	7.8598	0	0	0	0	0	0	0	0	0	8.1191	1.94591	7.8598	0	0
2015	北京东方英宝联合技术有限公司	0	2.70805	10.122	0.100225	-0.0654236	11.3377	0	0	0	0	1.94591	8.1191	0	0	0	0	0	0	0	0	0	8.38435	0	8.1191	2.99573	0
2016	北京东方英宝联合技术有限公司	0	2.70805	11.2336	0.902699	0.0452857	11.6029	2.56495	0	0	0	0	8.38435	0	0	0	0	0	0	0	0	0	8.34355	0	8.38435	0	0
2017	北京东方英宝联合技术有限公司	0	2.83321	11.9399	0.941451	0.0122801	11.2725	2.3979	0	0	0	0	8.34355	0	0	0	0	0	0	0	0	0	0	1.94591	8.34355	0	0
2018	北京东方英宝联合技术有限公司	0	2.83321	11.9597	0.91611	0.0311596	11.6876	2.56495	0	0	0	1.94591	0	0	0	0	0	0	0	0	0				0	2.99573	0
2013	北京东方通科技股份有限公司	0	3.09104	13.0904	0.397433	0.117039	11.8068	0	6.56103	9.73133	0	1.09861	10.4621	1	1	0	16.2909	0	0	0	0	0	10.4549	1.09861	10.4621	2.48491	0
2014	北京东方通科技股份有限公司	0	3.09104	14.4574	0.222001	0.0484	11.8764	0	7.95542	9.88124	0	1.09861	10.4549	1	1	0	17.8363	0	0	0	0	0	10.0158	0.693147	10.4549	2.48491	0
2015	北京东方通科技股份有限公司	0	3.09104	14.3461	0.135461	0.0159894	11.6153	5.14166	5.56452	9.26179	0	0.693147	10.0158	1	1	0	14.8224	0	0	0	0	0	11.2015	0.693147	10.0158	2.07944	0
2016	北京东方通科技股份有限公司	0	3.09104	15.0965	0.0753444	0.06622	12.2484	4.49981	8.37425	10.1627	0	0.693147	11.2015	1	1	0	18.5367	0	0	0	0	0	11.9623	2.56495	11.2015	2.07944	0
2017	北京东方通科技股份有限公司	0	3.17805	15.9556	0.0726939	-0.223529	13.274	6.25958	8.88198	0	0	2.56495	11.9623	1	0	0	0	0	0	0	0	0	0	0	11.9623	3.29584	10.706
2018	北京东方通科技股份有限公司	0	3.17805	16.2134	0.318182	0.0449885	13.4004	6.20051	6.72743	0	10.1098	0	0	1	0	1	0	0	8.50936	0	0				0	0	7.95332
2013	北京东方金鹰信息科技股份有限公司	0	3.09104	11.592	0.139079	0.223403	10.3189	0	0	0	8.34498	1.38629	8.02158	0	0	1	0	0	0	0	8.99107	11.9464	9.96477	1.38629	8.02158	2.70805	0
2014	北京东方金鹰信息科技股份有限公司	0	3.09104	13.1944	0.819509	0.260585	12.6381	0	0	9.25589	0	1.38629	9.96477	0	1	0	0	0	0	0	11.9464	9.87071	8.76499	1.60944	9.96477	2.70805	0
2015	北京东方金鹰信息科技股份有限公司	0	3.09104	12.915	0.4851	0.277242	11.2078	4.14314	0	9.46289	0	1.60944	8.76499	0	1	0	0	0	0	0	9.87071	9.49174	9.83301	1.09861	8.76499	2.83321	8.23827
2016	北京东方金鹰信息科技股份有限公司	0	3.09104	12.8942	0.433163	0.105593	11.5959	3.63759	0	9.58183	0	1.09861	9.83301	0	1	0	0	0	0	0	9.49174	9.05937	10.1521	2.3979	9.83301	2.48491	0
2017	北京东方金鹰信息科技股份有限公司	0	3.17805	12.7605	0.296919	0.0342694	11.2048	4.3438	0	9.07188	0	2.3979	10.1521	0	1	0	0	0	0	0	9.05937	9.63393	0	3.89182	10.1521	3.21888	0
2018	北京东方金鹰信息科技股份有限公司	0	3.17805	12.7893	0.237164	0.108533	11.8897	4.55388	0	9.54187	0	3.89182	0	0	1	0	0	0	0	0	9.63393				0	3.68888	0
2013	北京东方雍和国际版权交易中心有限公司	0	2.3979	15.6561	0.698413	0.0902965	15.2971	0	5.86079	10.4492	0	0.693147	11.9368	1	1	0	16.3071	0	0	0	0	0	7.96659	0	11.9368	2.07944	0
2014	北京东方雍和国际版权交易中心有限公司	0	2.30259	12.3756	1.30243	-0.0896936	10.6746	0	7.7411	5.39816	0	0	7.96659	1	1	0	13.1343	0	0	0	0	0	8.1374	0	7.96659	0	0
2015	北京东方雍和国际版权交易中心有限公司	0	2.30259	10.8864	0.0092265	0.0377217	11.5703	4.29046	0	0	0	0	8.1374	0	0	0	0	0	0	0	0	0	8.57979	0	8.1374	0	0
2016	北京东方雍和国际版权交易中心有限公司	0	2.30259	10.2093	0.0092265	-0.260661	8.62137	2.07944	0	0	0	0	8.57979	0	0	0	0	0	0	0	0	0	9.70899	0	8.57979	0	0
2017	北京东方雍和国际版权交易中心有限公司	0	3.04452	11.8717	0.0092265	-0.120434	10.3308	3.3673	0	0	0	0	9.70899	0	0	0	0	0	0	0	0	0	0	1.94591	9.70899	0	0
2018	北京东方雍和国际版权交易中心有限公司	0	2.83321	11.9597	0.91611	0.0311596	11.6876	2.56495	0	0	0	1.94591	0	0	0	0	0	0	0	0	0				0	2.99573	0
2013	北京东方雨虹防水工程有限公司	0	2.94444	13.1066	0.631103	0.015157	12.9669	0	0	7.4553	0	2.63906	9.5557	0	1	0	0	0	0	0	0	0	9.7606	2.19722	9.5557	3.29584	0
2014	北京东方雨虹防水工程有限公司	0	2.94444	13.3496	0.670846	0.0441412	13.212	0	0	7.8411	3.49651	2.19722	9.7606	0	1	1	0	11.3064	0	0	0	0	9.98304	2.07944	9.7606	3.13549	0
2015	北京东方雨虹防水工程有限公司	0	2.94444	13.5231	0.714723	0.0084092	13.3751	0	0	7.90802	4.17439	2.07944	9.98304	0	1	1	0	12.0665	0	0	0	0	10.4491	3.33221	9.98304	3.09104	0
2016	北京东方雨虹防水工程有限公司	0	2.94444	13.9978	0.802488	-0.0136333	13.9108	3.52636	0	0.693147	4.44265	3.33221	10.4491	0	1	1	0	4.44265	0	0	0	0	10.7603	3.61092	10.4491	3.52636	0
2017	北京东方雨虹防水工程有限公司	0	3.04452	13.9978	0.693343	0.0926383	14.152	3.73767	0	9.82212	10.3492	3.61092	10.7603	0	1	1	0	14.025	0	0	0	0	0	0	10.7603	3.61092	0
2018	北京东方雨虹防水工程有限公司	0	3.04452	14.4033	0.666667	0.100257	14.3461	2.3979	6.42162	9.70272	0	0	0	1	1	0	16.1227	0	0	0	0				0	0	0
2013	北京东方雨虹防水技术股份有限公司	0	3.04452	14.9469	0.612903	0.0497626	14.9141	0	8.58896	0	8.39931	4.55388	11.4506	1	0	1	0	0	8.50936	0	14.8565	15.6719	11.591	3.93183	11.4506	3.85015	8.45127
2014	北京东方雨虹防水技术股份有限公司	0	3.04452	15.1505	0.31579	0.0460271	15.0094	0	8.77199	9.7286	0	3.93183	11.591	1	1	0	18.5004	0	0	0	15.6719	14.6152	11.731	4.02535	11.591	3.68888	0
2015	北京东方雨虹防水技术股份有限公司	0	3.04452	15.5734	0.586207	-0.0066531	14.8451	6.06611	0	10.2407	0	4.02535	11.731	0	1	0	0	0	0	0	14.6152	15.6719	11.5999	3.85015	11.731	3.71357	0
2016	北京东方雨虹防水技术股份有限公司	0	3.04452	15.7026	0.681818	-0.0230968	15.0683	5.07517	0	9.35418	0	3.85015	11.5999	0	1	0	0	0	0	0	15.6719	17.9796	12.0164	4.17439	11.5999	3.68888	0
2017	北京东方雨虹防水技术股份有限公司	0	3.13549	15.9556	0.694118	4.16e-05	15.5383	5.06259	0	10.1912	10.3828	4.17439	12.0164	0	1	1	0	14.025	0	0	17.9796	0	6.81783	4.18966	12.0164	3.7612	0
2018	北京东方雨虹防水技术股份有限公司	0	3.13549	16.2134	0.790909	0.0234536	15.7026	4.57471	10.1245	8.68812	0	4.18966	6.81783	1	1	0	19.5375	0	0	0	0				6.81783	3.7612	0
2013	北京东方鼎鑫科技有限公司	0	2.99573	11.9799	0.681407	0.0017302	7.6014	0	0	4.12713	0	1.38629	6.37843	0	1	0	0	0	0	0	0	2.71979	5.17615	1.09861	6.37843	2.70805	0
2014	北京东方鼎鑫科技有限公司	0	2.83321	8.74465	0.819949	0.0047801	6.9256	0	0	0	1.09861	1.09861	5.17615	0	0	1	0	0	0	0	2.71979	2.71979	5.17615	0	5.17615	2.48491	0
2015	北京东方鼎鑫科技有限公司	0	2.83321	8.80387	0.828202	0.0022526	7.58325	1.79176	0	0	0	0	5.17615	0	0	0	0	0	0	0	2.71979	2.71979	5.17615	0	5.17615	0	0
2016	北京东方鼎鑫科技有限公司	0	2.83321	8.95429	0.850129	0.0023256	7.75791	1.79176	0	0	0	0	5.17615	0	0	0	0	0	0	0	2.71979	2.66207	0	0	5.17615	0	0
2017	北京东方鼎鑫科技有限公司	0	2.94444	8.75747	0.817524	0.0001573	8.02355	0	0	0	0	0	0	0	0	0	0	0	0	0	2.66207	2.59991	0	0	0	0	0
2018	北京东方鼎鑫科技有限公司	0	2.94444	8.67897	0.80262	0	7.56372	0	0	0	0	0	0	0	0	0	0	0	0	0	2.59991				0	0	0
2013	北京东方龙马软件发展有限公司	0	3.04452	12.2128	0.395576	0.0586669	11.8812	0	0	7.02198	0	0	9.47991	0	1	0	0	0	0	0	0	0	9.68128	0	9.47991	0	0
2014	北京东方龙马软件发展有限公司	0	3.04452	12.4693	0.463539	0.0813684	12.6462	0	0	7.15149	0	0	9.68128	0	1	0	0	0	0	0	0	0	9.77469	0	9.68128	0	0
2015	北京东方龙马软件发展有限公司	0	3.04452	12.551	0.440418	0.0778362	12.7965	3.55535	0	7.76938	0	0	9.77469	0	1	0	0	0	0	0	0	11.1103	11.2562	0	9.77469	0	0
2016	北京东方龙马软件发展有限公司	0	3.04452	13.3527	0.420565	0.0957623	13.684	3.68888	0	8.9491	0	0	11.2562	0	1	0	0	0	0	0	11.1103	11.2564	11.7681	0	11.2562	0	0
2017	北京东方龙马软件发展有限公司	0	3.13549	14.152	0.291782	0.0316821	13.9108	5.27811	0	8.69131	0	0	11.7681	0	1	0	0	0	0	0	11.2564	10.4462	0	0	11.7681	0	0
2018	北京东方龙马软件发展有限公司	0	3.13549	14.0779	0.267342	-0.0131538	13.3058	4.8752	0	6.88346	0	0	0	0	1	0	0	0	0	0	10.4462				0	0	0
2013	北京东晨利能科技发展有限公司	0	2.89037	11.4333	0.334481	0.0225998	11.1281	0	0	5.46383	0	0	7.94023	0	1	0	0	0	0	0	0	0	7.89021	0	7.94023	0	0
2014	北京东晨利能科技发展有限公司	0	2.89037	11.3928	0.305018	0.0026613	10.5565	0	0	3.21888	0	0	7.89021	0	1	0	0	0	0	0	0	0	8.67026	0	7.89021	0	0
2015	北京东晨利能科技发展有限公司	0	2.89037	11.2028	0.152878	0.0226501	11.0029	4.20469	0	5.11799	0	0	8.67026	0	1	0	0	0	0	0	0	0	9.52974	0	8.67026	0	0
2016	北京东晨利能科技发展有限公司	0	2.89037	12.0047	0.0748908	0.062513	11.8096	4.33073	0	6.93245	0	0	9.52974	0	1	0	0	0	0	0	0	0	8.95429	0	9.52974	0	0
2017	北京东晨利能科技发展有限公司	0	1.94591	10.3911	0.158069	0.457093	10.6793	3.61092	0	6.41836	0	0	8.95429	0	1	0	0	0	0	0	0	0	0	0	8.95429	0	0
2018	北京东晨利能科技发展有限公司	0	1.94591	10.4094	0.164797	0.0010854	10.7366	4.36945	0	0	0	0	0	0	0	0	0	0	0	0	0				0	0	0
2013	北京东泽达科技有限公司	0	3.21888	9.52354	0.998172	-0.0002925	8.73488	0	0	0	0	0	6.50429	0	0	0	0	0	0	0	0	0	6.92166	0	6.50429	0	0
2014	北京东泽达科技有限公司	0	3.21888	10.0859	0.326792	0.0515	8.95519	0	0	6.52503	0	0	6.92166	0	1	0	0	0	0	0	0	0	6.92363	0	6.92166	0	0
2015	北京东泽达科技有限公司	0	3.21888	10.2086	0.362387	0.0427139	9.41809	2.48491	0	6.32077	0	0	6.92363	0	1	0	0	0	0	0	0	0	7.61036	0	6.92363	0	0
2016	北京东泽达科技有限公司	0	3.21888	10.9042	0.327207	0.0478991	10.0908	2.30259	0	7.20712	0	0	7.61036	0	1	0	0	0	0	0	0	0	8.31287	0	7.61036	0	0
2017	北京东泽达科技有限公司	0	3.29584	11.7963	0.271995	0.0430476	10.6543	3.71357	0	0	0	0	8.31287	0	0	0	0	0	0	0	0	0	0	0	8.31287	0	0
2018	北京东泽达科技有限公司	0	3.29584	11.8206	0.257499	0.010697	10.5341	3.71357	0	8.1665	0	0	0	0	1	0	0	0	0	0	0				0	0	0
2013	北京东港安全印刷有限公司	0	2.30259	9.12641	2.76724	-0.834892	8.7088	0	0	5.9162	0	0	8.46695	0	1	0	0	0	0	0	0	9.09376	9.22661	1.09861	8.46695	0	0
2014	北京东港安全印刷有限公司	0	2.70805	11.5956	0.94617	-0.0807778	12.6027	0	0	8.5483	0	1.09861	9.22661	0	1	0	0	0	0	0	9.09376	8.39588	9.21473	1.09861	9.22661	2.48491	0
2015	北京东港安全印刷有限公司	0	2.70805	11.7706	0.858629	0.00837	12.5973	3.46574	0	8.64699	0	1.09861	9.21473	0	1	0	0	0	0	0	8.39588	8.55558	9.54631	1.09861	9.21473	2.48491	0
2016	北京东港安全印刷有限公司	0	2.70805	12.5026	0.45891	0.266841	12.9198	2.19722	0	8.85894	0.693147	1.09861	9.54631	0	1	1	0	8.85894	0	0	8.55558	8.29817	9.47853	1.60944	9.54631	2.48491	0
2017	北京东港安全印刷有限公司	0	2.83321	12.3864	0.421909	0.271727	12.2951	2.3979	0	8.82805	11.1271	1.60944	9.47853	0	1	1	0	14.025	0	0	8.29817	8.71419	0	0	9.47853	2.83321	0
2018	北京东港安全印刷有限公司	0	2.83321	12.1802	0.343055	0.267646	12.3836	2.77259	0	8.68118	11.142	0	0	0	1	1	0	14.025	0	0	8.71419				0	0	0
2013	北京东蓝数码科技有限公司	0	2.30259	8.35114	0.741379	0	7.81964	0	0	0	0	0	6.3986	0	0	0	0	0	0	0	0	9.48456	9.1715	0	6.3986	0	0
2014	北京东蓝数码科技有限公司	0	2.99573	13.5221	0.502478	0.121868	12.361	0	0	8.38868	0	0	9.1715	0	1	0	0	0	0	0	9.48456	9.1641	9.46009	1.94591	9.1715	0	0
2015	北京东蓝数码科技有限公司	0	2.99573	13.6344	0.519435	0.0940549	12.3656	4.69135	0	7.15773	0	1.94591	9.46009	0	1	0	0	0	0	0	9.1641	7.37708	9.9252	0	9.46009	2.99573	0
2016	北京东蓝数码科技有限公司	0	2.99573	13.1488	0.304078	-0.0382401	12.0003	4.35671	0	7.53636	0	0	9.9252	0	1	0	0	0	0	0	7.37708	0	10.223	0	9.9252	0	0
2017	北京东蓝数码科技有限公司	0	3.09104	14.152	0.29148	0.0029571	12.1521	5.72685	0	0	0	0	10.223	0	0	0	0	0	0	0	0	0	0	0	10.223	0	0
2018	北京东蓝数码科技有限公司	0	3.09104	14.221	0.271032	-0.068304	12.2291	5.26269	0	0	0	0	0	0	0	0	0	0	0	0	0				0	0	0
2013	北京东西分析仪器有限公司	0	2.94444	12.1859	0.444782	0.0088726	12.2972	0	0	0	3.13549	0	6.74876	0	0	1	0	0	0	0	8.78984	8.7305	8.88682	0	6.74876	0	0
2014	北京东西分析仪器有限公司	1	2.83321	12.0084	0.672256	-0.029149	11.1924	0	0	8.63391	0	0	8.88682	0	1	0	0	0	0	0	8.7305	8.94755	8.84203	1.60944	8.88682	0	0
2015	北京东西分析仪器有限公司	1	2.83321	12.0423	0.674669	0.008511	11.4408	3.58352	0	8.12326	0	1.60944	8.84203	0	1	0	0	0	0	0	8.94755	9.11549	8.79649	0	8.84203	2.83321	0
2016	北京东西分析仪器有限公司	1	2.83321	11.9741	0.62735	0.0243646	11.5458	3.68888	0	8.12326	0	0	8.79649	0	1	0	0	0	0	0	9.11549	9.01789	8.76092	1.09861	8.79649	0	0
2017	北京东西分析仪器有限公司	1	2.94444	11.9723	0.593617	0.0330451	11.4531	3.7612	0	8.18841	0	1.09861	8.76092	0	1	0	0	0	0	0	9.01789	9.08966	0	0	8.76092	2.48491	0
2018	北京东西分析仪器有限公司	1	2.94444	12.0048	0.541805	0.0707394	11.4909	3.95124	0	7.68018	0	0	0	0	1	0	0	0	0	0	9.08966				0	0	0
2013	北京东软慧聚信息技术股份有限公司	0	2.48491	11.8198	0.298876	0.171959	11.7141	0	0	7.31788	0	0	8.91959	0	1	0	0	0	0	0	0	0	9.00577	0	8.91959	0	0
2014	北京东软慧聚信息技术股份有限公司	0	2.48491	12.0117	0.316536	0.117678	11.696	0	0	8.04173	0	0	9.00577	0	1	0	0	0	0	0	0	0	9.18891	0	9.00577	0	0
2015	北京东软慧聚信息技术股份有限公司	0	2.48491	12.4127	0.467068	0.0841141	11.9177	4.72739	0	7.37463	0	0	9.18891	0	1	0	0	0	0	0	0	0	10.5362	0	9.18891	0	0
2016	北京东软慧聚信息技术股份有限公司	0	2.48491	12.4948	0.342881	0.188043	13.3173	4.55388	0	8.9661	0	0	10.5362	0	1	0	0	0	0	0	0	0	11.656	0	10.5362	0	0
2017	北京东软慧聚信息技术股份有限公司	0	2.63906	13.5083	0.599582	-0.402702	14.0779	6.36819	0	10.1974	0	0	11.656	0	1	0	0	0	0	0	0	8.97051	0	0	11.656	0	0
2018	北京东软慧聚信息技术股份有限公司	0	2.63906	13.7667	0.663823	-0.374468	14.221	6.45677	0	8.67846	0	0	0	0	1	0	0	0	0	0	8.97051				0	0	0
2013	北京东进航空科技股份有限公司	0	2.89037	11.936	0.289512	0.160719	10.906	0	0	7.12528	0	0	8.44247	0	1	0	0	0	0	0	9.3172	0	8.28979	1.79176	8.44247	0	5.96358
2014	北京东进航空科技股份有限公司	0	2.89037	12.0622	0.318571	-0.0485242	10.1681	0	0	7.38709	0	1.79176	8.28979	0	1	0	0	0	0	0	0	8.99135	8.73938	0	8.28979	2.94444	6.46303
2015	北京东进航空科技股份有限公司	0	2.89037	11.881	0.206727	0.0133287	10.5396	4.26268	0	7.84581	0	0	8.73938	0	1	0	0	0	0	0	8.99135	8.84174	9.15176	0	8.73938	0	6.56808
2016	北京东进航空科技股份有限公司	0	2.89037	11.8161	0.229271	-0.067734	10.9596	3.21888	0	7.8932	0	0	9.15176	0	1	0	0	0	0	0	8.84174	0	9.85298	0	9.15176	0	7.48829
2017	北京东进航空科技股份有限公司	0	2.99573	13.1271	0.20375	0.182002	12.797	4.69135	0	8.69467	0	0	9.85298	0	1	0	0	0	0	0	0	0	0	0	9.85298	0	8.89604
2018	北京东进航空科技股份有限公司	0	2.99573	13.1386	0.247402	-0.0479952	12.6108	5.32301	0	8.37954	0	0	0	0	1	0	0	0	0	0	0				0	0	9.07532
2013	北京东陶有限公司	0	3.21888	9.52354	0.998172	-0.0002925	12.472	0	0	0	0	0	7.87131	0	0	0	0	0	0	0	0	10.0819	7.97659	0	7.87131	0	0
[truncated: 13,553 more rows]
